# Supplementary material for: ROS production and mitochondrial dysfunction driven by PU.1-regulated NOX4-p22phox activation in Aβ-induced retinal pigment epithelial cell injury
Source: Theranostics. 2020 Sep 19;10(25):11637–55. doi: 10.7150/thno.48064 (PMC7546003; doi:10.7150/thno.48064)
Supplement: Supplementary file 2 — Supplementary table S1. [file thnov10p11637s2.xlsx]

## Sheet: Sheet1
Accession	Description	Coverage	Unique Peptides	Peptides	PSMs	AAs	MW [kDa]	calc. pI	Fold Change（Aβ/PBS）	t test p value
Q61012	Guanine nucleotide-binding protein G(T) subunit gamma-T1 OS=Mus musculus GN=Gngt1 PE=1 SV=3 - [GBG1_MOUSE]	37.84	4	4	13	74	8.52229	4.81787	0.128625	0.0102202
P02815	Mucin-like protein 2 OS=Mus musculus GN=Mucl2 PE=2 SV=2 - [MUCL2_MOUSE]	5.07	1	1	1	138	14.7937	4.01807	5.697	0.00478222
D3Z617	Seminal vesicle antigen-like 2 OS=Mus musculus GN=Sval2 PE=4 SV=1 - [D3Z617_MOUSE]	37.14	4	4	4	105	11.5288	8.14795	5.52555	0.0161689
Q8K003	Translation machinery-associated protein 7 OS=Mus musculus GN=Tma7 PE=3 SV=1 - [TMA7_MOUSE]	34.38	2	3	6	64	7.06193	9.99365	0.182318	0.00604926
E9Q1Z0	Keratin 90 OS=Mus musculus GN=Krt90 PE=1 SV=1 - [E9Q1Z0_MOUSE]	13.38	1	9	41	538	58.1882	8.25049	0.185465	0.0368715
Q9JHY3	WAP four-disulfide core domain protein 12 OS=Mus musculus GN=Wfdc12 PE=2 SV=1 - [WFD12_MOUSE]	12.94	1	1	1	85	9.5525	4.71631	5.35634	0.0064999
Q8VED5	Keratin, type II cytoskeletal 79 OS=Mus musculus GN=Krt79 PE=1 SV=2 - [K2C79_MOUSE]	8.66	1	8	24	531	57.5168	7.69385	0.187323	0.0161838
D2XZ31	ABPA7 (Fragment) OS=Mus musculus GN=Abpa29_a7 PE=2 SV=1 - [D2XZ31_MOUSE]	45.16	3	5	39	93	10.0972	4.70361	5.20433	0.0132379
D2XZ37	ABPBG2 (Fragment) OS=Mus musculus GN=Scgb2b2 PE=2 SV=1 - [D2XZ37_MOUSE]	35.71	3	3	34	112	12.7046	5.94775	5.19416	0.00242821
Q80WM3	Complexin-4 OS=Mus musculus GN=Cplx4 PE=1 SV=2 - [CPLX4_MOUSE]	15.63	2	3	3	160	18.3388	4.71631	0.212215	0.00652059
Q3SXF0	Interferon induced transmembrane protein 6 OS=Mus musculus GN=Ifitm6 PE=2 SV=1 - [Q3SXF0_MOUSE]	15.38	1	1	3	104	11.5539	8.32373	4.6942	0.0129399
E9PVG8	RIKEN cDNA 9530053A07 gene OS=Mus musculus GN=9530053A07Rik PE=1 SV=1 - [E9PVG8_MOUSE]	0.35	1	1	1	2581	280.044	6.17627	0.221282	0.0202538
P20443	S-arrestin OS=Mus musculus GN=Sag PE=1 SV=1 - [ARRS_MOUSE]	60.3	20	21	104	403	44.9022	5.79541	0.225972	0.00813466
Q9QZS0	Collagen alpha-3(IV) chain OS=Mus musculus GN=Col4a3 PE=1 SV=2 - [CO4A3_MOUSE]	0.54	1	1	2	1669	161.624	9.48096	0.232405	0.0101712
D3YYY1	ABPBG7 OS=Mus musculus GN=Scgb2b7 PE=4 SV=2 - [D3YYY1_MOUSE]	57.14	2	5	30	112	12.5773	4.36084	4.19341	0.00374578
J3QJY4	ABPA3 OS=Mus musculus GN=Scgb1b3 PE=4 SV=1 - [J3QJY4_MOUSE]	45.16	3	5	23	93	10.0551	4.62744	4.08781	0.00222293
Q8R1Q3	Angiopoietin-related protein 7 OS=Mus musculus GN=Angptl7 PE=2 SV=1 - [ANGL7_MOUSE]	10.98	4	4	9	337	38.9891	7.85498	0.245437	0.00966846
Q6IME9	Keratin, type II cytoskeletal 72 OS=Mus musculus GN=Krt72 PE=3 SV=1 - [K2C72_MOUSE]	5.38	1	3	8	520	56.7149	7.40088	0.247492	0.0355012
P18608	Non-histone chromosomal protein HMG-14 OS=Mus musculus GN=Hmgn1 PE=1 SV=2 - [HMGN1_MOUSE]	18.75	3	3	8	96	10.1464	9.75928	0.251202	0.0149513
Q66VB7	Lacrein OS=Mus musculus GN=Gm1553 PE=2 SV=1 - [Q66VB7_MOUSE]	21.28	2	2	7	94	10.4522	4.71631	3.92881	0.0299312
O35176	ABPA2 OS=Mus musculus GN=Scgb1b2 PE=2 SV=1 - [O35176_MOUSE]	52.69	4	4	39	93	10.2813	4.88135	3.91906	0.00610575
Q9Z1R9	MCG124046 OS=Mus musculus GN=Prss1 PE=1 SV=1 - [Q9Z1R9_MOUSE]	8.13	1	1	61	246	26.1178	4.94482	0.263845	0.0109891
S4R1X8	Secretoglobin, family 2B, member 17 OS=Mus musculus GN=Scgb2b17 PE=4 SV=1 - [S4R1X8_MOUSE]	9.88	1	1	3	81	9.06068	4.71631	3.76011	0.000842133
Q9QUK9	MCG15083 OS=Mus musculus GN=Try5 PE=1 SV=1 - [Q9QUK9_MOUSE]	8.13	1	1	18	246	26.2599	5.30029	0.266002	0.00210303
Q7M747	Secretoglobin family 2B member 24 OS=Mus musculus GN=Scgb2b24 PE=2 SV=1 - [S2B24_MOUSE]	6.25	1	1	6	112	12.5265	6.27783	3.68873	0.00332786
P11590	Major urinary protein 4 OS=Mus musculus GN=Mup4 PE=1 SV=1 - [MUP4_MOUSE]	19.1	5	5	14	178	20.5284	5.79541	3.66219	0.00196539
A0A0D3M042	Odorant binding protein 5 OS=Mus musculus domesticus GN=Obp1a PE=2 SV=1 - [A0A0D3M042_MOUSE]	41.1	5	6	43	163	18.5564	6.04932	3.66098	0.00958131
D3YU80	Cold-inducible RNA-binding protein (Fragment) OS=Mus musculus GN=Cirbp PE=1 SV=1 - [D3YU80_MOUSE]	5.56	1	1	1	108	11.7748	9.17334	0.273202	0.000986863
Q3UCP1	C-X-C motif chemokine (Fragment) OS=Mus musculus GN=Cxcl2 PE=2 SV=1 - [Q3UCP1_MOUSE]	14.29	1	1	2	84	8.96389	9.1001	3.61304	3.39532e-05
Q3UV11	Keratin, type II cytoskeletal 6B OS=Mus musculus GN=Krt6b PE=1 SV=1 - [Q3UV11_MOUSE]	47.83	3	29	115	554	59.4898	8.14795	0.279917	0.0339216
P47739	Aldehyde dehydrogenase, dimeric NADP-preferring OS=Mus musculus GN=Aldh3a1 PE=1 SV=2 - [AL3A1_MOUSE]	32.45	13	16	43	453	50.4488	6.94678	0.286878	0.0316197
Q6ZWX2	Putative uncharacterized protein OS=Mus musculus GN=Tmsb4x PE=2 SV=1 - [Q6ZWX2_MOUSE]	56.82	1	3	18	44	5.04952	5.05908	3.47228	0.0015163
E9QA15	Caldesmon 1 OS=Mus musculus GN=Cald1 PE=1 SV=1 - [E9QA15_MOUSE]	20.57	1	15	25	768	89.2203	5.50342	0.28892	0.0325001
P34057	Recoverin OS=Mus musculus GN=Rcvrn PE=2 SV=2 - [RECO_MOUSE]	50.5	11	11	28	202	23.3919	5.12256	0.296808	0.00988265
P09174	Retinal rod rhodopsin-sensitive cGMP 3',5'-cyclic phosphodiesterase subunit gamma OS=Mus musculus GN=Pde6g PE=3 SV=1 - [CNRG_MOUSE]	10.34	1	1	1	87	9.63108	9.48096	0.299774	0.00748519
Q91Z31	Polypyrimidine tract-binding protein 2 OS=Mus musculus GN=Ptbp2 PE=1 SV=2 - [PTBP2_MOUSE]	2.64	1	2	5	531	57.4528	8.66064	0.301733	0.00551908
Q3UV17	Keratin, type II cytoskeletal 2 oral OS=Mus musculus GN=Krt76 PE=1 SV=1 - [K22O_MOUSE]	8.75	1	7	43	594	62.806	8.42627	0.302848	0.0247852
A1L0X5	Krt78 protein (Fragment) OS=Mus musculus GN=Krt78 PE=2 SV=1 - [A1L0X5_MOUSE]	3.86	1	2	7	492	54.7393	6.30322	0.303572	0.0161219
Q8R1B5	Complexin-3 OS=Mus musculus GN=Cplx3 PE=1 SV=1 - [CPLX3_MOUSE]	10.76	1	2	2	158	17.5746	4.89404	0.303725	0.0096473
Q91Z98	Chitinase-like protein 4 OS=Mus musculus GN=Chil4 PE=1 SV=2 - [CHIL4_MOUSE]	23.88	1	7	49	402	44.9465	6.18896	3.26025	0.00174496
Q5U405	Transmembrane protease serine 13 OS=Mus musculus GN=Tmprss13 PE=2 SV=2 - [TMPSD_MOUSE]	1.47	1	1	2	543	59.7679	9.01221	0.307249	0.0186569
Q8CBM1	Putative uncharacterized protein OS=Mus musculus GN=9930014A18Rik PE=2 SV=1 - [Q8CBM1_MOUSE]	16.91	1	1	1	136	14.8214	9.46631	0.308347	0.0106129
Q3TC05	Putative uncharacterized protein OS=Mus musculus GN=Mob3b PE=2 SV=1 - [Q3TC05_MOUSE]	2.78	1	1	1	216	25.5178	8.42627	3.24183	0.000298202
J3QME6	Lipase OS=Mus musculus GN=Lipo1 PE=3 SV=1 - [J3QME6_MOUSE]	15.15	5	5	9	396	44.2856	6.52197	3.23368	0.00335338
E0CXC5	PTB domain-containing engulfment adapter protein 1 OS=Mus musculus GN=Gulp1 PE=1 SV=1 - [E0CXC5_MOUSE]	3.68	1	1	1	299	34.2113	8.98291	0.30928	0.00397764
Q05144	Ras-related C3 botulinum toxin substrate 2 OS=Mus musculus GN=Rac2 PE=1 SV=1 - [RAC2_MOUSE]	31.25	2	6	30	192	21.4271	7.60596	3.22907	0.001486
B2RTP7	Krt2 protein OS=Mus musculus GN=Krt2 PE=2 SV=1 - [B2RTP7_MOUSE]	7.92	3	8	32	707	70.8798	8.06006	0.310972	0.0289691
Q811V2	Stefin A2 protein OS=Mus musculus GN=Stfa2l1 PE=2 SV=1 - [Q811V2_MOUSE]	17.48	2	2	5	103	11.813	4.91943	3.20699	0.0160035
Q3UUU1	Collagen alpha-2(XI) chain (Fragment) OS=Mus musculus GN=Col11a2 PE=1 SV=1 - [Q3UUU1_MOUSE]	1.95	1	2	3	771	72.3032	9.53955	0.312097	0.00389841
Q9JKC6	Cell cycle exit and neuronal differentiation protein 1 OS=Mus musculus GN=Cend1 PE=1 SV=1 - [CEND_MOUSE]	12.08	2	2	2	149	14.9778	8.96826	0.316823	0.0125432
Q922U2	Keratin, type II cytoskeletal 5 OS=Mus musculus GN=Krt5 PE=1 SV=1 - [K2C5_MOUSE]	46.38	18	31	143	580	61.7286	7.75244	0.320197	0.0415091
P33267	Cytochrome P450 2F2 OS=Mus musculus GN=Cyp2f2 PE=1 SV=1 - [CP2F2_MOUSE]	6.52	3	3	3	491	55.913	7.89893	0.323485	0.0339351
Q5FW53	Myosin-binding protein H-like OS=Mus musculus GN=Mybphl PE=1 SV=1 - [MBPHL_MOUSE]	5.35	2	2	2	355	38.7358	8.32373	0.3237	0.027159
E9PYB0	AHNAK nucleoprotein 2 (Fragment) OS=Mus musculus GN=Ahnak2 PE=1 SV=8 - [E9PYB0_MOUSE]	32.45	9	9	28	1738	182.496	7.07861	0.326302	0.0217143
A0A0B4J1J7	Immunoglobulin heavy variable 1-82 OS=Mus musculus GN=Ighv1-82 PE=4 SV=1 - [A0A0B4J1J7_MOUSE]	26.53	1	2	3	98	10.6433	9.29053	0.327725	0.0100789
A8R0V1	Exocrine gland secreted peptide 18 OS=Mus musculus GN=Esp18 PE=2 SV=1 - [A8R0V1_MOUSE]	30.77	3	3	3	91	10.6967	6.60986	3.04009	0.00209334
P28481	Collagen alpha-1(II) chain OS=Mus musculus GN=Col2a1 PE=1 SV=2 - [CO2A1_MOUSE]	6.59	6	7	30	1487	141.886	6.91748	0.332195	0.00650417
A0A087WQI6	Glutathione S-transferase (Fragment) OS=Mus musculus GN=Gsta3 PE=1 SV=1 - [A0A087WQI6_MOUSE]	5.26	1	1	1	133	15.3589	5.5542	0.340035	0.00124062
A2A513	Keratin, type I cytoskeletal 10 OS=Mus musculus GN=Krt10 PE=1 SV=1 - [A2A513_MOUSE]	13.37	5	8	34	561	57.0067	5.07178	0.340415	0.0315949
J3QK77	ABPBG20 OS=Mus musculus GN=Scgb2b20 PE=4 SV=1 - [J3QK77_MOUSE]	40.18	1	4	24	112	12.5974	4.52588	2.90247	0.0108718
Q6ZWY8	Thymosin beta-10 OS=Mus musculus GN=Tmsb10 PE=1 SV=3 - [TYB10_MOUSE]	63.64	1	3	9	44	5.02255	5.36377	2.8697	0.000702107
Q8C6C9	Protein LEG1 homolog OS=Mus musculus GN=Leg1 PE=2 SV=2 - [LEG1H_MOUSE]	5.64	2	2	2	337	38.2594	4.36084	2.84954	0.0110145
A1A557	Cartilage oligomeric matrix protein OS=Mus musculus GN=Comp PE=2 SV=1 - [A1A557_MOUSE]	4.5	2	3	5	755	82.1904	4.62744	0.353219	0.0168743
P10922	Histone H1.0 OS=Mus musculus GN=H1f0 PE=2 SV=4 - [H10_MOUSE]	24.74	5	5	26	194	20.8482	10.9019	0.353238	0.00566848
G3UY65	G2/mitotic-specific cyclin-B1 OS=Mus musculus GN=Ccnb1 PE=1 SV=1 - [G3UY65_MOUSE]	2.8	1	1	1	393	43.8417	7.37158	0.353424	0.0421931
A8R0U7	Exocrine gland-secreting peptide 15 OS=Mus musculus GN=Esp15 PE=2 SV=1 - [A8R0U7_MOUSE]	10.59	1	1	1	85	9.85599	4.84326	2.82397	0.0184877
Q3U3P6	Putative uncharacterized protein OS=Mus musculus GN=Adgrg3 PE=2 SV=1 - [Q3U3P6_MOUSE]	1.29	1	1	1	542	60.0496	6.27783	2.81502	0.00231634
P86046	Inward rectifier potassium channel 13 OS=Mus musculus GN=Kcnj13 PE=3 SV=1 - [KCJ13_MOUSE]	4.44	2	2	3	360	40.5383	6.52197	0.355294	0.0444586
P04104	Keratin, type II cytoskeletal 1 OS=Mus musculus GN=Krt1 PE=1 SV=4 - [K2C1_MOUSE]	5.97	2	5	19	637	65.5653	8.14795	0.356629	0.022239
Q3TW25	Putative uncharacterized protein (Fragment) OS=Mus musculus GN=Col3a1 PE=2 SV=1 - [Q3TW25_MOUSE]	12.04	1	5	8	382	39.9572	6.84424	0.359012	0.00158796
Q8CG70	Prolyl 3-hydroxylase 3 OS=Mus musculus GN=P3h3 PE=1 SV=1 - [P3H3_MOUSE]	1.09	1	1	14	732	81.6496	6.65381	0.361985	0.00614651
P07147	5,6-dihydroxyindole-2-carboxylic acid oxidase OS=Mus musculus GN=Tyrp1 PE=1 SV=1 - [TYRP1_MOUSE]	16.95	8	8	16	537	60.7225	6.02393	0.363	0.00694778
P05977	Myosin light chain 1/3, skeletal muscle isoform OS=Mus musculus GN=Myl1 PE=1 SV=2 - [MYL1_MOUSE]	69.68	3	12	71	188	20.5814	5.03369	0.36388	0.0347884
Q9Z1T2	Thrombospondin-4 OS=Mus musculus GN=Thbs4 PE=1 SV=1 - [TSP4_MOUSE]	25.03	15	17	32	963	106.299	4.66553	0.366446	0.0121315
A0A1W2P7C3	Triadin (Fragment) OS=Mus musculus GN=Trdn PE=4 SV=1 - [A0A1W2P7C3_MOUSE]	3.9	1	1	1	205	23.5634	9.5835	0.368698	0.0260407
Q30D77	Collagen alpha-1(XXIV) chain OS=Mus musculus GN=Col24a1 PE=2 SV=2 - [COOA1_MOUSE]	0.52	1	1	1	1733	175.625	7.34229	0.369514	0.00521884
Q9CXS4	Centromere protein V OS=Mus musculus GN=Cenpv PE=1 SV=2 - [CENPV_MOUSE]	6.35	2	2	2	252	27.5238	9.78857	0.370157	0.00432549
P27005	Protein S100-A8 OS=Mus musculus GN=S100a8 PE=1 SV=3 - [S10A8_MOUSE]	88.76	5	5	314	89	10.2881	5.68115	2.69972	0.0035916
A0A0U1RP59	Interferon-stimulated gene 20 kDa protein OS=Mus musculus GN=Isg20 PE=1 SV=1 - [A0A0U1RP59_MOUSE]	32.41	4	4	4	145	16.4905	8.17725	2.68939	0.0272393
Q9JLQ0	CD2-associated protein OS=Mus musculus GN=Cd2ap PE=1 SV=3 - [CD2AP_MOUSE]	1.73	1	1	1	637	70.4069	6.37939	0.373828	0.00130747
E9Q251	V-type immunoglobulin domain-containing suppressor of T-cell activation (Fragment) OS=Mus musculus GN=Vsir PE=1 SV=1 - [E9Q251_MOUSE]	9.26	2	2	5	162	17.6923	9.43701	2.66962	0.000767687
Q9WTQ5	A-kinase anchor protein 12 OS=Mus musculus GN=Akap12 PE=1 SV=1 - [AKA12_MOUSE]	11.28	12	12	20	1684	180.586	4.43701	0.375111	0.0323167
Q9Z0R4	Intersectin-1 OS=Mus musculus GN=Itsn1 PE=1 SV=2 - [ITSN1_MOUSE]	1.75	1	4	4	1714	194.176	7.91357	0.375294	0.00155462
Q9Z0F7	Gamma-synuclein OS=Mus musculus GN=Sncg PE=1 SV=1 - [SYUG_MOUSE]	25.2	2	3	4	123	13.1516	4.65283	0.375487	0.0143075
O54983	Ketimine reductase mu-crystallin OS=Mus musculus GN=Crym PE=1 SV=1 - [CRYM_MOUSE]	29.71	8	8	11	313	33.5021	5.66846	0.376302	0.00720705
A0A0U1RPX7	Unconventional myosin-VIIa OS=Mus musculus GN=Myo7a PE=1 SV=1 - [A0A0U1RPX7_MOUSE]	0.65	1	1	1	2164	249.378	8.60205	0.378029	0.00353839
F6RDH3	Nebulin (Fragment) OS=Mus musculus GN=Neb PE=1 SV=8 - [F6RDH3_MOUSE]	28.57	1	26	38	1190	137.694	8.68994	0.380372	0.0142536
Q3TI17	Putative uncharacterized protein (Fragment) OS=Mus musculus GN=Il1b PE=2 SV=1 - [Q3TI17_MOUSE]	20.19	4	4	6	208	23.8446	4.48779	2.62614	9.9637e-05
Q3UYD7	Putative uncharacterized protein OS=Mus musculus GN=Spon1 PE=1 SV=1 - [Q3UYD7_MOUSE]	3.53	1	1	1	283	31.815	7.6499	0.381966	0.0191491
A0A0J9YVB9	Microtubule-associated protein RP/EB family member 3 (Fragment) OS=Mus musculus GN=Mapre3 PE=1 SV=3 - [A0A0J9YVB9_MOUSE]	12.14	1	2	3	140	16.2301	8.25049	0.382595	0.00409581
Q9QUG9	RAS guanyl-releasing protein 2 OS=Mus musculus GN=Rasgrp2 PE=1 SV=2 - [GRP2_MOUSE]	3.45	2	2	2	608	69.4013	7.66455	2.61193	0.00239448
P24472	Glutathione S-transferase A4 OS=Mus musculus GN=Gsta4 PE=1 SV=3 - [GSTA4_MOUSE]	22.07	5	5	11	222	25.5474	7.38623	0.385035	0.0189919
P50285	Dimethylaniline monooxygenase [N-oxide-forming] 1 OS=Mus musculus GN=Fmo1 PE=1 SV=1 - [FMO1_MOUSE]	10.15	6	6	8	532	59.876	8.47021	0.38688	0.0036748
P23738	Histidine decarboxylase OS=Mus musculus GN=Hdc PE=1 SV=2 - [DCHS_MOUSE]	1.21	1	1	1	662	73.9972	7.84033	2.57462	0.000196419
Q61599	Rho GDP-dissociation inhibitor 2 OS=Mus musculus GN=Arhgdib PE=1 SV=3 - [GDIR2_MOUSE]	73.5	9	12	88	200	22.8365	5.10986	2.56574	0.00179081
O09114	Prostaglandin-H2 D-isomerase OS=Mus musculus GN=Ptgds PE=1 SV=1 - [PTGDS_MOUSE]	8.99	1	1	4	189	21.0526	8.25049	0.390136	0.0134144
Q5SX40	Myosin-1 OS=Mus musculus GN=Myh1 PE=1 SV=1 - [MYH1_MOUSE]	59.94	16	127	1065	1942	223.203	5.75732	0.39028	0.0267848
P50114	Protein S100-B OS=Mus musculus GN=S100b PE=1 SV=2 - [S100B_MOUSE]	23.91	3	3	5	92	10.721	4.55127	0.390631	0.0253722
P35343	C-X-C chemokine receptor type 2 OS=Mus musculus GN=Cxcr2 PE=2 SV=1 - [CXCR2_MOUSE]	2.79	1	1	2	359	40.3985	8.66064	2.55561	0.0196144
Q91V80	Apolipoprotein F OS=Mus musculus GN=Apof PE=2 SV=2 - [APOF_MOUSE]	4.13	1	1	1	315	34.3374	5.8208	2.54166	0.00485435
A0A1B0GR84	Transmembrane protein 160 OS=Mus musculus GN=Tmem160 PE=1 SV=1 - [A0A1B0GR84_MOUSE]	18.57	1	1	1	70	7.57797	12.0737	0.393716	0.0141687
A0A0R4J0H3	Retinol-binding protein 3 OS=Mus musculus GN=Rbp3 PE=1 SV=1 - [A0A0R4J0H3_MOUSE]	22.69	22	22	33	1234	134.397	5.10986	0.393732	0.0155869
H3BJE0	Granulins (Fragment) OS=Mus musculus GN=Grn PE=1 SV=1 - [H3BJE0_MOUSE]	5.26	1	1	1	247	27.0646	7.6499	0.394566	0.00357339
Q5XG69	Soluble lamin-associated protein of 75 kDa OS=Mus musculus GN=Fam169a PE=1 SV=3 - [F169A_MOUSE]	7.37	5	5	5	665	73.1949	4.67822	0.395655	0.00377271
Q8VC88	Grancalcin OS=Mus musculus GN=Gca PE=1 SV=1 - [GRAN_MOUSE]	16.82	4	4	5	220	24.6466	5.07178	2.51273	0.00123246
Q9JM06	EGF-containing fibulin-like extracellular matrix protein 2 OS=Mus musculus GN=Efemp2 PE=2 SV=1 - [Q9JM06_MOUSE]	5.64	2	2	3	443	49.4193	4.89404	0.398033	0.00186622
Q9CWS5	Putative uncharacterized protein OS=Mus musculus PE=2 SV=1 - [Q9CWS5_MOUSE]	68.31	5	9	380	142	15.0807	7.72314	2.51015	0.0138246
Q9Z2K1	Keratin, type I cytoskeletal 16 OS=Mus musculus GN=Krt16 PE=1 SV=3 - [K1C16_MOUSE]	25.16	7	13	37	469	51.5743	5.19873	0.400397	0.000481258
Q9D8U6	Mast cell-expressed membrane protein 1 OS=Mus musculus GN=Mcemp1 PE=2 SV=1 - [MCEM1_MOUSE]	27.32	5	5	11	183	20.6358	9.26123	2.4937	0.00298921
O08742	Platelet glycoprotein V OS=Mus musculus GN=Gp5 PE=1 SV=1 - [GPV_MOUSE]	1.41	1	1	1	567	63.428	8.96826	2.49154	0.00266153
Q5SX39	Myosin-4 OS=Mus musculus GN=Myh4 PE=2 SV=1 - [MYH4_MOUSE]	60.13	26	126	1122	1939	222.72	5.74463	0.402056	0.0277759
K7N641	Olfactory receptor 694 OS=Mus musculus GN=Olfr694 PE=3 SV=1 - [K7N641_MOUSE]	2.22	1	1	1	315	34.9082	7.59131	0.403807	0.0156011
Q91ZZ3	Beta-synuclein OS=Mus musculus GN=Sncb PE=1 SV=1 - [SYUB_MOUSE]	49.62	2	5	10	133	14.0429	4.37354	0.404026	0.00242874
Q8BFZ3	Beta-actin-like protein 2 OS=Mus musculus GN=Actbl2 PE=1 SV=1 - [ACTBL_MOUSE]	30.32	1	9	320	376	41.977	5.49072	2.47376	0.0304884
P48678	Prelamin-A/C OS=Mus musculus GN=Lmna PE=1 SV=2 - [LMNA_MOUSE]	54.59	37	39	113	665	74.1927	6.97607	0.404492	0.00892428
A0A0R4J086	Olfactomedin-like protein 3 OS=Mus musculus GN=Olfml3 PE=1 SV=1 - [A0A0R4J086_MOUSE]	18.72	5	5	6	406	45.7692	6.3667	0.404503	0.0316807
Q9ERL7	Glia maturation factor gamma OS=Mus musculus GN=Gmfg PE=1 SV=1 - [GMFG_MOUSE]	40.85	4	5	20	142	16.7375	5.70654	2.47194	0.00175124
Q61781	Keratin, type I cytoskeletal 14 OS=Mus musculus GN=Krt14 PE=1 SV=2 - [K1C14_MOUSE]	41.94	6	20	74	484	52.8339	5.17334	0.405994	0.023081
Q07079	Insulin-like growth factor-binding protein 5 OS=Mus musculus GN=Igfbp5 PE=1 SV=1 - [IBP5_MOUSE]	5.17	2	2	2	271	30.3518	8.11865	0.40805	0.00076367
D3YTP0	Metalloreductase STEAP3 (Fragment) OS=Mus musculus GN=Steap3 PE=1 SV=8 - [D3YTP0_MOUSE]	16.99	6	6	10	418	46.8487	9.15869	0.409592	0.0104727
Q8BGB5	LIM domain-containing protein 2 OS=Mus musculus GN=Limd2 PE=1 SV=1 - [LIMD2_MOUSE]	4.69	1	1	2	128	14.2279	9.0415	2.43448	0.00129383
Q61247	Alpha-2-antiplasmin OS=Mus musculus GN=Serpinf2 PE=1 SV=1 - [A2AP_MOUSE]	16.5	9	9	33	491	54.9371	6.30322	2.43183	0.00360705
P50543	Protein S100-A11 OS=Mus musculus GN=S100a11 PE=1 SV=1 - [S10AB_MOUSE]	47.96	5	5	19	98	11.0755	5.45264	2.42087	0.00130261
P35461	Lymphocyte antigen 6G (Fragment) OS=Mus musculus GN=Ly6g PE=2 SV=1 - [LY6G_MOUSE]	22.52	1	1	3	111	11.7897	4.58936	2.41954	0.00575054
P02463	Collagen alpha-1(IV) chain OS=Mus musculus GN=Col4a1 PE=1 SV=4 - [CO4A1_MOUSE]	3.42	4	4	25	1669	160.579	8.23584	0.414421	0.00402652
A0A1L1STZ4	Nitric oxide synthase,-inducible OS=Mus musculus GN=Nos2 PE=1 SV=1 - [A0A1L1STZ4_MOUSE]	3.01	4	4	5	1031	117.88	7.41553	2.41135	0.00120347
Q8CA33	Putative uncharacterized protein OS=Mus musculus PE=2 SV=1 - [Q8CA33_MOUSE]	1.97	1	1	1	558	61.622	6.63916	0.414977	0.0226326
Q00915	Retinol-binding protein 1 OS=Mus musculus GN=Rbp1 PE=1 SV=2 - [RET1_MOUSE]	55.56	7	7	22	135	15.8358	5.24951	0.415194	0.00276328
Q5XK22	Ace protein (Fragment) OS=Mus musculus GN=Ace PE=2 SV=1 - [Q5XK22_MOUSE]	3.54	4	4	5	1187	137.055	6.37939	0.415877	0.00301997
Q9JJV2	Profilin-2 OS=Mus musculus GN=Pfn2 PE=1 SV=3 - [PROF2_MOUSE]	17.14	2	2	2	140	15.0223	6.99072	0.415914	0.00397495
A0A0U1RNN5	Leukosialin (Fragment) OS=Mus musculus GN=Spn PE=1 SV=1 - [A0A0U1RNN5_MOUSE]	19.29	2	2	2	140	14.6486	5.33838	2.4008	0.00276125
P13634	Carbonic anhydrase 1 OS=Mus musculus GN=Ca1 PE=1 SV=4 - [CAH1_MOUSE]	13.03	3	3	3	261	28.3132	6.96143	2.39967	0.0376859
P97457	Myosin regulatory light chain 2, skeletal muscle isoform OS=Mus musculus GN=Mylpf PE=1 SV=3 - [MLRS_MOUSE]	77.51	9	13	95	169	18.9433	4.91943	0.417201	0.0348592
Q9R069	Basal cell adhesion molecule OS=Mus musculus GN=Bcam PE=1 SV=1 - [BCAM_MOUSE]	7.72	4	4	4	622	67.6276	6.25244	0.418033	0.00490075
A0A087WS16	Collagen, type VI, alpha 3 OS=Mus musculus GN=Col6a3 PE=1 SV=1 - [A0A087WS16_MOUSE]	44.23	2	96	734	2677	288.515	8.52881	0.419641	0.00491849
Q99JF8	PC4 and SFRS1-interacting protein OS=Mus musculus GN=Psip1 PE=1 SV=1 - [PSIP1_MOUSE]	21.97	10	11	16	528	59.6605	9.12939	0.419834	0.0233082
A0A0D3M046	Odorant binding protein 6 OS=Mus musculus domesticus GN=Gm5938 PE=2 SV=1 - [A0A0D3M046_MOUSE]	61.96	6	7	26	163	18.4964	6.90283	2.37984	0.0173611
Q9JK37	Myozenin-1 OS=Mus musculus GN=Myoz1 PE=1 SV=1 - [MYOZ1_MOUSE]	33.11	8	8	11	296	31.4376	8.646	0.420224	0.0221476
B5THE2	Maltase-glucoamylase OS=Mus musculus GN=Mgam PE=1 SV=1 - [B5THE2_MOUSE]	1.31	1	3	3	1827	208.417	5.94775	2.37533	0.00265456
Q61398	Procollagen C-endopeptidase enhancer 1 OS=Mus musculus GN=Pcolce PE=1 SV=2 - [PCOC1_MOUSE]	10.68	4	4	8	468	50.1361	8.41162	0.42212	0.0188064
A0A087WNW2	Neurofascin OS=Mus musculus GN=Nfasc PE=1 SV=1 - [A0A087WNW2_MOUSE]	1.11	1	1	1	899	101.103	8.41162	0.422141	0.0251837
S4R293	Neutrophil cytosol factor 1 OS=Mus musculus GN=Ncf1 PE=1 SV=1 - [S4R293_MOUSE]	52.25	18	18	53	377	43.0619	8.52881	2.35228	0.000408906
Q8VCM7	Fibrinogen gamma chain OS=Mus musculus GN=Fgg PE=1 SV=1 - [FIBG_MOUSE]	64.91	24	24	406	436	49.3598	5.85889	2.34049	0.00126284
P11087	Collagen alpha-1(I) chain OS=Mus musculus GN=Col1a1 PE=1 SV=4 - [CO1A1_MOUSE]	26.43	34	34	726	1453	137.948	5.84619	0.427292	0.00619102
P21812	Mast cell protease 4 OS=Mus musculus GN=Mcpt4 PE=1 SV=1 - [MCPT4_MOUSE]	4.47	1	1	1	246	27.1861	9.48096	0.427547	0.00853978
Q8R460	Interleukin-36 gamma OS=Mus musculus GN=Il36g PE=2 SV=1 - [IL36G_MOUSE]	37.2	5	5	6	164	18.7215	7.56201	2.3359	0.00242045
Q62000	Mimecan OS=Mus musculus GN=Ogn PE=1 SV=1 - [MIME_MOUSE]	36.24	10	10	43	298	33.9906	5.74463	0.428122	0.00839872
E9PV24	Fibrinogen alpha chain OS=Mus musculus GN=Fga PE=1 SV=1 - [FIBA_MOUSE]	41.7	33	33	492	789	87.3753	6.11279	2.32439	0.00161616
A0A1G5SJ71	Schlafen family member 1 OS=Mus musculus GN=OTTMUSCASG00059412 PE=4 SV=1 - [A0A1G5SJ71_MOUSE]	19.88	8	8	12	337	38.0013	7.07861	2.32115	0.00337222
P14873	Microtubule-associated protein 1B OS=Mus musculus GN=Map1b PE=1 SV=2 - [MAP1B_MOUSE]	11.61	24	25	33	2464	270.089	4.83057	0.431442	0.00382975
B9EHT6	Fibronectin OS=Mus musculus GN=Fn1 PE=1 SV=1 - [B9EHT6_MOUSE]	45.93	1	74	272	2271	250.141	6.15088	2.3068	0.00833997
Q8BSF9	Putative uncharacterized protein OS=Mus musculus GN=Dct PE=2 SV=1 - [Q8BSF9_MOUSE]	27.61	9	9	15	402	45.3644	7.91357	0.43914	0.0046375
Q810Q5	Normal mucosa of esophagus-specific gene 1 protein OS=Mus musculus GN=Nmes1 PE=1 SV=1 - [NMES1_MOUSE]	46.99	3	3	5	83	9.57821	9.89111	2.27576	0.0140574
A0A0R4J100	G-protein-coupled receptor 84 OS=Mus musculus GN=Gpr84 PE=1 SV=1 - [A0A0R4J100_MOUSE]	2.53	1	1	1	396	43.7029	9.72998	2.27373	0.00783237
Q9DCB1	High mobility group nucleosome-binding domain-containing protein 3 OS=Mus musculus GN=Hmgn3 PE=1 SV=1 - [HMGN3_MOUSE]	9.09	2	2	3	99	10.7626	9.70068	0.439821	0.00782909
Q61176	Arginase-1 OS=Mus musculus GN=Arg1 PE=1 SV=1 - [ARGI1_MOUSE]	50.46	14	14	89	323	34.7862	7.00537	2.27335	0.0019267
Q3UL78	Putative uncharacterized protein OS=Mus musculus GN=Cdc42 PE=2 SV=1 - [Q3UL78_MOUSE]	61.9	1	7	30	147	16.4926	6.55127	2.27282	0.000689893
P05784	Keratin, type I cytoskeletal 18 OS=Mus musculus GN=Krt18 PE=1 SV=5 - [K1C18_MOUSE]	9.22	3	5	13	423	47.5092	5.32568	0.441185	0.0162748
Q61245	Collagen alpha-1(XI) chain OS=Mus musculus GN=Col11a1 PE=1 SV=2 - [COBA1_MOUSE]	2.38	2	4	15	1804	180.921	5.21143	0.441203	0.00526399
P09528	Ferritin heavy chain OS=Mus musculus GN=Fth1 PE=1 SV=2 - [FRIH_MOUSE]	56.59	8	8	100	182	21.0533	5.88428	2.26445	0.00179859
Q9QYG0	Protein NDRG2 OS=Mus musculus GN=Ndrg2 PE=1 SV=1 - [NDRG2_MOUSE]	15.36	4	4	6	371	40.7632	5.40186	0.441684	0.00985986
Q99LD8	N(G),N(G)-dimethylarginine dimethylaminohydrolase 2 OS=Mus musculus GN=Ddah2 PE=1 SV=1 - [DDAH2_MOUSE]	38.95	7	8	18	285	29.6273	6.01123	0.442023	0.00263322
Q8K173	Col3a1 protein (Fragment) OS=Mus musculus GN=Col3a1 PE=2 SV=1 - [Q8K173_MOUSE]	9.17	6	10	48	1222	115.07	8.44092	0.442912	0.00592619
A2A6J4	Lymphocyte-specific protein 1 OS=Mus musculus GN=Lsp1 PE=1 SV=1 - [A2A6J4_MOUSE]	67.7	1	14	36	322	35.7417	5.12256	2.24945	0.00267846
Q9CRB6	Tubulin polymerization-promoting protein family member 3 OS=Mus musculus GN=Tppp3 PE=1 SV=1 - [TPPP3_MOUSE]	35.8	6	6	7	176	18.9537	9.11475	0.445008	0.032616
P11247	Myeloperoxidase OS=Mus musculus GN=Mpo PE=1 SV=2 - [PERM_MOUSE]	50.14	26	29	142	718	81.1298	9.5542	2.24637	0.00331885
Q9CXV4	Putative uncharacterized protein OS=Mus musculus GN=Ppp4r1 PE=2 SV=2 - [Q9CXV4_MOUSE]	1.81	1	1	1	331	38.6261	8.6167	2.24587	0.000327405
A2A6I8	Troponin T, fast skeletal muscle OS=Mus musculus GN=Tnnt3 PE=1 SV=1 - [A2A6I8_MOUSE]	43.1	8	11	48	239	28.3199	9.36377	0.446719	0.0388235
O35678	Monoglyceride lipase OS=Mus musculus GN=Mgll PE=1 SV=1 - [MGLL_MOUSE]	41.58	10	10	28	303	33.366	7.15186	0.448424	0.00717841
D3YYT0	Cadherin-2 OS=Mus musculus GN=Cdh2 PE=1 SV=1 - [D3YYT0_MOUSE]	1.06	1	1	1	849	93.7992	4.76709	0.449026	0.0015932
Q02257	Junction plakoglobin OS=Mus musculus GN=Jup PE=1 SV=3 - [PLAK_MOUSE]	12.48	6	9	10	745	81.7488	6.13818	0.449623	0.0345445
Q3TAF9	Putative uncharacterized protein OS=Mus musculus GN=Bgn PE=2 SV=1 - [Q3TAF9_MOUSE]	42.28	2	12	72	369	41.6146	6.88818	0.451176	0.00884295
P31725	Protein S100-A9 OS=Mus musculus GN=S100a9 PE=1 SV=3 - [S10A9_MOUSE]	87.61	11	11	426	113	13.0403	7.1665	2.21366	0.00585092
Q8BNA5	Putative uncharacterized protein OS=Mus musculus GN=Cttn PE=2 SV=1 - [Q8BNA5_MOUSE]	3.93	2	2	2	509	57.0815	5.32568	0.452403	0.00245805
Q08093	Calponin-2 OS=Mus musculus GN=Cnn2 PE=1 SV=1 - [CNN2_MOUSE]	30.82	7	9	15	305	33.134	7.62061	2.20991	0.00102056
P28653	Biglycan OS=Mus musculus GN=Bgn PE=1 SV=1 - [PGS1_MOUSE]	42.28	2	12	84	369	41.6126	7.26904	0.452629	0.00604393
A0A0G2JFK7	Actin-related protein 2/3 complex subunit 3 (Fragment) OS=Mus musculus GN=Arpc3 PE=1 SV=1 - [A0A0G2JFK7_MOUSE]	30.99	1	5	17	142	16.3813	8.20654	2.20703	0.00853241
Q9ET01	Glycogen phosphorylase, liver form OS=Mus musculus GN=Pygl PE=1 SV=4 - [PYGL_MOUSE]	47.29	34	39	114	850	97.401	7.09326	2.20656	0.000968989
Q5GGW5	Zinc finger protein subfamily 1A, 1 isoform 11 OS=Mus musculus GN=Ikzf1 PE=2 SV=1 - [Q5GGW5_MOUSE]	3.06	1	1	1	327	36.4649	5.51611	2.20125	0.00422064
Q8K0E8	Fibrinogen beta chain OS=Mus musculus GN=Fgb PE=1 SV=1 - [FIBB_MOUSE]	72.56	32	32	714	481	54.7177	7.07861	2.1997	0.00284063
Q60847	Collagen alpha-1(XII) chain OS=Mus musculus GN=Col12a1 PE=2 SV=3 - [COCA1_MOUSE]	52.02	131	131	948	3120	340.004	5.64307	0.455115	0.00886483
Q9JIF9	Myotilin OS=Mus musculus GN=Myot PE=1 SV=1 - [MYOTI_MOUSE]	10.89	5	5	6	496	55.2819	8.83643	0.455278	0.0429382
A0A140LJ61	Synemin OS=Mus musculus GN=Synm PE=1 SV=1 - [A0A140LJ61_MOUSE]	1.89	1	1	1	371	43.0608	4.85596	0.45542	0.0122352
H3BKL7	Deoxyribonuclease-1 OS=Mus musculus GN=Dnase1 PE=1 SV=1 - [H3BKL7_MOUSE]	12.32	3	3	3	203	23.0249	6.93213	2.1937	0.0117663
Q8CCT4	Transcription elongation factor A protein-like 5 OS=Mus musculus GN=Tceal5 PE=1 SV=1 - [TCAL5_MOUSE]	21	4	4	4	200	22.0247	6.20166	0.455935	0.00359605
Q3UV74	Integrin beta-2-like protein OS=Mus musculus GN=Itgb2l PE=1 SV=1 - [ITB2L_MOUSE]	14.5	9	9	14	738	81.4931	7.07861	2.18769	0.00189362
B1ARW4	NADH dehydrogenase [ubiquinone] iron-sulfur protein 5 (Fragment) OS=Mus musculus GN=Ndufs5 PE=1 SV=1 - [B1ARW4_MOUSE]	13.19	1	1	1	91	10.9015	8.93896	0.457106	0.0100175
Q3UE75	Putative uncharacterized protein (Fragment) OS=Mus musculus GN=Gpnmb PE=2 SV=1 - [Q3UE75_MOUSE]	13.87	3	3	14	274	31.5889	7.04932	0.457317	0.0140517
P08207	Protein S100-A10 OS=Mus musculus GN=S100a10 PE=1 SV=2 - [S10AA_MOUSE]	27.84	4	4	17	97	11.1785	6.771	0.458335	0.0219744
P50446	Keratin, type II cytoskeletal 6A OS=Mus musculus GN=Krt6a PE=1 SV=3 - [K2C6A_MOUSE]	49.73	3	30	123	553	59.2986	7.94287	0.459432	0.0268937
B1ATS4	Calcium-transporting ATPase OS=Mus musculus GN=Atp2a3 PE=1 SV=1 - [B1ATS4_MOUSE]	25.89	13	25	82	981	107.531	5.77002	2.17006	0.00118907
A0A0A6YWH4	Sodium-coupled neutral amino acid transporter 3 (Fragment) OS=Mus musculus GN=Slc38a3 PE=1 SV=1 - [A0A0A6YWH4_MOUSE]	11.11	1	1	1	99	10.7053	5.32568	0.463257	0.0109525
D3Z141	Galectin (Fragment) OS=Mus musculus GN=Lgals7 PE=1 SV=1 - [D3Z141_MOUSE]	9.3	1	1	1	86	9.51176	8.25049	0.463333	0.0284081
P17183	Gamma-enolase OS=Mus musculus GN=Eno2 PE=1 SV=2 - [ENOG_MOUSE]	41.24	7	12	215	434	47.267	5.10986	0.464154	0.00740853
Q58NB6	Dehydrogenase/reductase SDR family member 9 OS=Mus musculus GN=Dhrs9 PE=2 SV=2 - [DHRS9_MOUSE]	3.13	1	1	1	319	35.2198	9.18799	2.14961	0.00258001
Q9JI91	Alpha-actinin-2 OS=Mus musculus GN=Actn2 PE=1 SV=2 - [ACTN2_MOUSE]	57.05	30	45	119	894	103.768	5.45264	0.465724	0.0462157
Q3U2S8	Voltage-gated hydrogen channel 1 OS=Mus musculus GN=Hvcn1 PE=1 SV=2 - [HVCN1_MOUSE]	7.43	2	2	4	269	31.2227	7.06396	2.14488	0.00428733
E9QQ96	Obscurin OS=Mus musculus GN=Obscn PE=1 SV=2 - [E9QQ96_MOUSE]	2.87	6	6	8	7496	815.129	5.78271	0.466845	0.0396182
Q99JY8	Phospholipid phosphatase 3 OS=Mus musculus GN=Plpp3 PE=1 SV=1 - [PLPP3_MOUSE]	6.73	2	2	3	312	35.1931	9.0708	0.467347	0.0104203
Q9CXD9	Leucine-rich repeat-containing protein 17 OS=Mus musculus GN=Lrrc17 PE=2 SV=1 - [LRC17_MOUSE]	2.48	1	1	2	443	51.8188	8.33838	0.467882	0.0179211
A0A1L1SUX1	Protein ABHD14B OS=Mus musculus GN=Abhd14b PE=1 SV=1 - [A0A1L1SUX1_MOUSE]	44.79	3	3	5	96	10.5163	6.50732	0.469154	0.00574075
G3CE24	Vitamin K epoxide reductase complex subunit 1 (Fragment) OS=Mus musculus domesticus GN=Vkorc1 PE=4 SV=1 - [G3CE24_MOUSE]	22.81	1	1	1	57	6.10918	9.27588	0.469943	0.00161134
Q61554	Fibrillin-1 OS=Mus musculus GN=Fbn1 PE=1 SV=2 - [FBN1_MOUSE]	19.81	44	46	84	2873	312.083	4.91943	0.47105	0.0192892
A0A0F7R5U8	MAb 110 light chain OS=Mus musculus GN=LC PE=2 SV=1 - [A0A0F7R5U8_MOUSE]	20.5	1	4	9	239	26.573	5.64307	2.12159	0.0170707
B2RPR7	Integrin alpha 2b OS=Mus musculus GN=Itga2b PE=2 SV=1 - [B2RPR7_MOUSE]	8.03	7	7	7	1033	112.51	5.70654	2.11707	0.00407007
Q09PK2	Retroviral-like aspartic protease 1 OS=Mus musculus GN=Asprv1 PE=1 SV=1 - [APRV1_MOUSE]	26.84	5	5	10	339	37.1509	6.1001	2.11579	0.000823426
Q9D154	Leukocyte elastase inhibitor A OS=Mus musculus GN=Serpinb1a PE=1 SV=1 - [ILEUA_MOUSE]	49.08	18	18	82	379	42.5478	6.21436	2.11571	0.00133855
Q9JL08	Protein S100 (Fragment) OS=Mus musculus GN=S100A1 PE=3 SV=1 - [Q9JL08_MOUSE]	44.3	3	3	6	79	8.85739	4.55127	0.472896	0.0183278
Q08331	Calretinin OS=Mus musculus GN=Calb2 PE=1 SV=3 - [CALB2_MOUSE]	44.28	11	12	23	271	31.3525	5.021	0.473145	0.0208971
P97369	Neutrophil cytosol factor 4 OS=Mus musculus GN=Ncf4 PE=1 SV=2 - [NCF4_MOUSE]	58.41	16	16	53	339	38.6829	6.21436	2.11076	0.00107572
Q04998	Inhibin beta A chain OS=Mus musculus GN=Inhba PE=1 SV=1 - [INHBA_MOUSE]	1.89	1	1	1	424	47.3619	8.03076	2.10886	0.00507159
P42669	Transcriptional activator protein Pur-alpha OS=Mus musculus GN=Pura PE=1 SV=1 - [PURA_MOUSE]	27.41	6	7	11	321	34.8624	6.44287	0.474669	0.00684946
O70433	Four and a half LIM domains protein 2 OS=Mus musculus GN=Fhl2 PE=1 SV=1 - [FHL2_MOUSE]	3.23	1	1	1	279	32.0505	7.29834	0.476721	0.00139657
D3YYP5	Non-syndromic hearing impairment protein 5 homolog OS=Mus musculus GN=Dfna5 PE=1 SV=2 - [D3YYP5_MOUSE]	18.05	6	6	7	399	44.2495	5.31299	2.09765	0.00100362
Q9CPX4	Ferritin OS=Mus musculus GN=Ftl1 PE=1 SV=1 - [Q9CPX4_MOUSE]	76.5	11	11	80	183	20.7595	5.99854	2.09757	0.00429094
B7XGA6	Alkaline phosphatase OS=Mus musculus GN=Alpl PE=2 SV=1 - [B7XGA6_MOUSE]	10.11	6	6	6	524	57.4337	6.91748	0.477107	0.000720461
Q8R429	Sarcoplasmic/endoplasmic reticulum calcium ATPase 1 OS=Mus musculus GN=Atp2a1 PE=1 SV=1 - [AT2A1_MOUSE]	49.9	26	46	346	994	109.355	5.22412	0.477621	0.0401405
Q8BMS9	Ras association domain-containing protein 2 OS=Mus musculus GN=Rassf2 PE=1 SV=1 - [RASF2_MOUSE]	17.18	5	5	7	326	37.9495	7.94287	2.09323	0.000798027
A0A0R4J006	Na(+)/H(+) exchange regulatory cofactor NHE-RF2 OS=Mus musculus GN=Slc9a3r2 PE=1 SV=1 - [A0A0R4J006_MOUSE]	5.75	1	1	2	226	24.8596	8.86572	0.478055	0.00843122
Q8R2S8	CD177 antigen OS=Mus musculus GN=Cd177 PE=2 SV=1 - [CD177_MOUSE]	32.93	22	22	71	817	87.0333	5.66846	2.09072	0.00154947
Q9JHH6	Carboxypeptidase B2 OS=Mus musculus GN=Cpb2 PE=1 SV=1 - [CBPB2_MOUSE]	21.33	9	9	13	422	48.8396	7.97217	2.08795	0.00393137
Q8BPB5	EGF-containing fibulin-like extracellular matrix protein 1 OS=Mus musculus GN=Efemp1 PE=1 SV=1 - [FBLN3_MOUSE]	17.24	7	7	13	493	54.9163	5.13525	0.479865	0.00595006
P55012	Solute carrier family 12 member 2 OS=Mus musculus GN=Slc12a2 PE=1 SV=2 - [S12A2_MOUSE]	1.49	1	2	3	1205	130.95	7.32764	0.480118	0.00146846
Q3TAM0	Cytochrome b-245 light chain OS=Mus musculus GN=Cyba PE=2 SV=1 - [Q3TAM0_MOUSE]	31.25	4	4	13	192	20.811	9.21729	2.08231	0.0019152
Q62422	Osteoclast-stimulating factor 1 OS=Mus musculus GN=Ostf1 PE=1 SV=2 - [OSTF1_MOUSE]	57.67	9	9	30	215	23.7679	5.68115	2.0816	0.00158515
Q9CYH2	Redox-regulatory protein FAM213A OS=Mus musculus GN=Fam213a PE=1 SV=2 - [F213A_MOUSE]	33.94	7	7	17	218	24.3789	9.17334	0.480406	0.0182344
B7ZNH7	Collagen alpha-1(XIV) chain OS=Mus musculus GN=Col14a1 PE=1 SV=1 - [B7ZNH7_MOUSE]	33.61	47	47	127	1794	192.635	5.09717	0.480538	0.00322961
Q8CIX8	Lengsin OS=Mus musculus GN=Lgsn PE=1 SV=1 - [LGSN_MOUSE]	23.45	10	10	16	563	62.1247	5.87158	2.07857	0.00925914
F6ZE40	Ubiquinone biosynthesis monooxygenase COQ6, mitochondrial (Fragment) OS=Mus musculus GN=Coq6 PE=1 SV=1 - [F6ZE40_MOUSE]	5	1	1	1	200	21.8577	6.37939	2.07809	0.0303822
O70145	Neutrophil cytosol factor 2 OS=Mus musculus GN=Ncf2 PE=1 SV=1 - [NCF2_MOUSE]	48	25	25	54	525	59.4475	6.60986	2.07431	0.00180328
A0A0R4J1W0	Sorbin and SH3 domain-containing protein 2 OS=Mus musculus GN=Sorbs2 PE=1 SV=1 - [A0A0R4J1W0_MOUSE]	6.9	3	3	3	623	69.5339	9.39307	0.482678	0.00503971
P12388	Plasminogen activator inhibitor 2, macrophage OS=Mus musculus GN=Serpinb2 PE=1 SV=1 - [PAI2_MOUSE]	11.57	4	4	8	415	46.2622	5.13525	2.07081	0.00138675
O35744	Chitinase-like protein 3 OS=Mus musculus GN=Chil3 PE=1 SV=2 - [CHIL3_MOUSE]	56.78	12	18	206	398	44.4301	5.69385	2.06988	0.0010347
O88990	Alpha-actinin-3 OS=Mus musculus GN=Actn3 PE=2 SV=1 - [ACTN3_MOUSE]	36.44	20	30	71	900	102.978	5.45264	0.483465	0.0248146
Q6BCL1	PML-RARA-regulated adapter molecule 1 OS=Mus musculus GN=Pram1 PE=1 SV=2 - [PRAM_MOUSE]	14.81	7	7	9	675	75.4612	9.62744	2.06248	0.000319014
P28654	Decorin OS=Mus musculus GN=Dcn PE=1 SV=1 - [PGS2_MOUSE]	43.5	14	15	107	354	39.7839	8.67529	0.485051	0.0204169
P34928	Apolipoprotein C-I OS=Mus musculus GN=Apoc1 PE=1 SV=1 - [APOC1_MOUSE]	28.41	3	3	9	88	9.69031	9.08545	2.06156	0.00316066
Q7TQE2	Zyx protein OS=Mus musculus GN=Zyx PE=1 SV=1 - [Q7TQE2_MOUSE]	18.2	7	7	10	533	56.99	6.63916	2.06115	0.00113242
O70624	Myocilin OS=Mus musculus GN=Myoc PE=1 SV=1 - [MYOC_MOUSE]	16.53	7	7	10	490	55.2796	5.60498	0.486567	0.0349641
P97298	Pigment epithelium-derived factor OS=Mus musculus GN=Serpinf1 PE=1 SV=2 - [PEDF_MOUSE]	34.29	12	12	17	417	46.2052	6.97607	0.48785	0.0345128
E9PWK1	Epoxide hydrolase 1 OS=Mus musculus GN=Ephx1 PE=1 SV=1 - [E9PWK1_MOUSE]	19.27	10	10	17	441	50.9372	8.14795	0.488435	0.0264057
Q00612	Glucose-6-phosphate 1-dehydrogenase X OS=Mus musculus GN=G6pdx PE=1 SV=3 - [G6PD1_MOUSE]	52.43	27	27	89	515	59.2248	6.49365	2.04441	0.00264345
P35276	Ras-related protein Rab-3D OS=Mus musculus GN=Rab3d PE=1 SV=1 - [RAB3D_MOUSE]	51.6	4	10	26	219	24.4009	4.93213	2.04301	0.000908213
Q9QUH0	Glutaredoxin-1 OS=Mus musculus GN=Glrx PE=1 SV=3 - [GLRX1_MOUSE]	25.23	4	4	15	107	11.8631	8.36768	2.03357	0.00378448
Q3TJI8	Corticosteroid 11-beta-dehydrogenase isozyme 1 OS=Mus musculus GN=Hsd11b1 PE=1 SV=1 - [Q3TJI8_MOUSE]	19.85	7	7	15	262	28.6709	8.71924	2.03278	0.00294839
Q5DQR4	Syntaxin-binding protein 5-like OS=Mus musculus GN=Stxbp5l PE=1 SV=1 - [STB5L_MOUSE]	0.59	1	1	1	1185	131.76	6.85889	2.03145	0.00404079
Q62425	Cytochrome c oxidase subunit NDUFA4 OS=Mus musculus GN=Ndufa4 PE=1 SV=2 - [NDUA4_MOUSE]	56.1	6	6	12	82	9.32087	9.5249	0.493251	0.0171572
E9PWE8	Dihydropyrimidinase-related protein 3 OS=Mus musculus GN=Dpysl3 PE=1 SV=1 - [E9PWE8_MOUSE]	37.04	15	19	36	683	73.8379	6.45557	0.493779	0.00623022
P11404	Fatty acid-binding protein, heart OS=Mus musculus GN=Fabp3 PE=1 SV=5 - [FABPH_MOUSE]	33.83	5	5	5	133	14.8097	6.56592	0.494054	0.0451259
Q8VI93	2'-5'-oligoadenylate synthase 3 OS=Mus musculus GN=Oas3 PE=1 SV=1 - [OAS3_MOUSE]	11.16	11	11	12	1138	126.253	8.71924	2.02068	0.00203524
P56400	Platelet glycoprotein Ib beta chain OS=Mus musculus GN=Gp1bb PE=1 SV=1 - [GP1BB_MOUSE]	5.34	1	1	2	206	21.7489	10.4331	2.0176	0.0188585
Q3UND0	Src kinase-associated phosphoprotein 2 OS=Mus musculus GN=Skap2 PE=1 SV=2 - [SKAP2_MOUSE]	46.65	13	13	24	358	40.6866	4.70361	2.01571	0.00106465
Q3U9R5	Ficolin B OS=Mus musculus GN=Fcnb PE=2 SV=1 - [Q3U9R5_MOUSE]	8.7	3	3	3	253	26.9123	5.33838	2.0132	0.00200736
E9Q8S8	Hexokinase-3 OS=Mus musculus GN=Hk3 PE=1 SV=1 - [E9Q8S8_MOUSE]	31.24	21	22	43	877	95.3633	5.71924	2.01064	0.0011232
A0A1W2P812	Ankyrin-3 OS=Mus musculus GN=Ank3 PE=4 SV=1 - [A0A1W2P812_MOUSE]	2.39	1	4	4	1758	191.136	7.1958	0.497378	0.0199336
O88947	Coagulation factor X OS=Mus musculus GN=F10 PE=1 SV=1 - [FA10_MOUSE]	7.69	4	4	6	481	53.9832	5.65576	2.00996	0.00182681
P97449	Aminopeptidase N OS=Mus musculus GN=Anpep PE=1 SV=4 - [AMPN_MOUSE]	15.94	14	14	26	966	109.582	5.89697	0.497961	0.0186429
Q9R111	Guanine deaminase OS=Mus musculus GN=Gda PE=1 SV=1 - [GUAD_MOUSE]	38.33	16	16	45	454	50.9807	5.52881	2.00119	0.00238162
P08030	Adenine phosphoribosyltransferase OS=Mus musculus GN=Aprt PE=1 SV=2 - [APT_MOUSE]	20.56	4	4	6	180	19.7115	6.78564	1.99851	0.00258286
A0A140LIT9	Microtubule-associated protein 6 OS=Mus musculus GN=Map6 PE=1 SV=1 - [A0A140LIT9_MOUSE]	3.13	2	2	2	703	74.4956	9.5249	0.500706	0.0142018
Q9CWV1	DNA helicase MCM8 OS=Mus musculus GN=Mcm8 PE=1 SV=3 - [MCM8_MOUSE]	0.84	1	1	1	833	92.3132	7.62061	0.500993	0.0135246
B7ZP08	AT-rich interactive domain-containing protein 3C OS=Mus musculus GN=Arid3c PE=2 SV=1 - [B7ZP08_MOUSE]	2.64	1	1	1	379	40.5239	7.37158	1.99341	0.000363091
Q8CAZ9	Putative uncharacterized protein OS=Mus musculus GN=Prelp PE=2 SV=1 - [Q8CAZ9_MOUSE]	47.62	17	17	76	378	43.266	9.46631	0.502508	0.00787738
Q8BG73	SH3 domain-binding glutamic acid-rich-like protein 2 OS=Mus musculus GN=Sh3bgrl2 PE=1 SV=1 - [SH3L2_MOUSE]	11.21	1	1	1	107	12.2471	5.5542	0.503109	0.01383
O88536	Formyl peptide receptor 2 OS=Mus musculus GN=Fpr2 PE=1 SV=1 - [FPR2_MOUSE]	16.24	4	4	7	351	39.3966	7.95752	1.98756	0.00273821
Q99MQ4	Asporin OS=Mus musculus GN=Aspn PE=1 SV=1 - [ASPN_MOUSE]	33.78	12	12	37	373	42.5452	8.57275	0.503272	0.0107539
F6SXM5	Lupus La protein homolog (Fragment) OS=Mus musculus GN=Ssb PE=1 SV=1 - [F6SXM5_MOUSE]	14.35	1	4	11	230	26.2566	10.0669	0.503472	0.00351072
Q3U4E4	Putative uncharacterized protein OS=Mus musculus GN=Pstpip2 PE=2 SV=1 - [Q3U4E4_MOUSE]	2.69	1	1	1	334	38.9086	8.36768	1.98566	0.00394329
Q9DD18	D-tyrosyl-tRNA(Tyr) deacylase 1 OS=Mus musculus GN=Dtd1 PE=1 SV=2 - [DTD1_MOUSE]	7.18	2	2	2	209	23.3698	7.86963	0.503655	0.00482502
B7STB7	Annexin OS=Mus musculus GN=Anxa1 PE=2 SV=1 - [B7STB7_MOUSE]	73.41	1	24	376	346	38.726	7.37158	1.9851	0.0198216
Q8R0M1	Abi3bp protein (Fragment) OS=Mus musculus GN=Abi3bp PE=2 SV=1 - [Q8R0M1_MOUSE]	2.28	1	1	1	438	48.1272	9.30518	0.503935	0.0281769
O89053	Coronin-1A OS=Mus musculus GN=Coro1a PE=1 SV=5 - [COR1A_MOUSE]	39.91	20	21	123	461	50.9569	6.48096	1.98374	0.003921
A0A0R4J0B2	Phospholipase B-like 1 OS=Mus musculus GN=Plbd1 PE=1 SV=1 - [A0A0R4J0B2_MOUSE]	25.27	12	12	20	550	62.9777	8.86572	1.9811	0.00641787
P26231	Catenin alpha-1 OS=Mus musculus GN=Ctnna1 PE=1 SV=1 - [CTNA1_MOUSE]	17.55	10	14	22	906	100.044	6.22705	0.504845	0.00476842
Z4YJL4	182 kDa tankyrase-1-binding protein OS=Mus musculus GN=Tnks1bp1 PE=1 SV=1 - [Z4YJL4_MOUSE]	1.04	1	1	1	1058	112.58	4.85596	0.504892	0.00834993
A2AMM0	Muscle-related coiled-coil protein OS=Mus musculus GN=Murc PE=1 SV=1 - [MURC_MOUSE]	3.59	1	1	1	362	40.9833	8.646	0.505008	0.0241857
P41317	Mannose-binding protein C OS=Mus musculus GN=Mbl2 PE=1 SV=2 - [MBL2_MOUSE]	15.98	3	3	9	244	25.9409	5.05908	1.97769	0.00163788
P15089	Mast cell carboxypeptidase A OS=Mus musculus GN=Cpa3 PE=2 SV=1 - [CBPA3_MOUSE]	1.68	1	1	1	417	48.759	8.99756	0.505679	0.00863539
F6UND7	Tyrosine-protein kinase OS=Mus musculus GN=Hck PE=1 SV=1 - [F6UND7_MOUSE]	23.85	9	12	19	524	59.0736	7.23975	1.97601	0.00485079
F7DEU6	Inosine-5'-monophosphate dehydrogenase OS=Mus musculus GN=Impdh1 PE=1 SV=2 - [F7DEU6_MOUSE]	16.91	5	8	9	538	57.6517	6.88818	0.50725	0.00319854
Q9ET78	Junctophilin-2 OS=Mus musculus GN=Jph2 PE=1 SV=2 - [JPH2_MOUSE]	2.16	1	1	1	696	74.6465	8.1626	0.507256	0.0310654
Q9CWF2	Tubulin beta-2B chain OS=Mus musculus GN=Tubb2b PE=1 SV=1 - [TBB2B_MOUSE]	51.24	1	18	164	445	49.9209	4.89404	0.507464	0.00375354
P03958	Adenosine deaminase OS=Mus musculus GN=Ada PE=1 SV=3 - [ADA_MOUSE]	16.48	4	5	8	352	39.9662	5.71924	1.96951	0.00177305
A2A6K0	Troponin I, fast skeletal muscle (Fragment) OS=Mus musculus GN=Tnni2 PE=1 SV=1 - [A2A6K0_MOUSE]	31.85	5	5	22	135	15.7251	8.57275	0.507947	0.0376216
Q99LE7	Pxn protein (Fragment) OS=Mus musculus GN=Pxn PE=2 SV=1 - [Q99LE7_MOUSE]	16.14	8	8	9	378	41.754	7.45947	1.96789	0.00148729
Q5XKE0	Myosin-binding protein C, fast-type OS=Mus musculus GN=Mybpc2 PE=1 SV=1 - [MYPC2_MOUSE]	12.32	12	13	17	1136	127.273	6.354	0.508215	0.0307476
Q02013	Aquaporin-1 OS=Mus musculus GN=Aqp1 PE=1 SV=3 - [AQP1_MOUSE]	17.1	4	4	12	269	28.7752	7.43018	0.509058	0.00472649
Q3UMW7	MAP kinase-activated protein kinase 3 OS=Mus musculus GN=Mapkapk3 PE=1 SV=2 - [MAPK3_MOUSE]	10.16	1	3	5	384	43.2658	8.08936	1.96363	0.000473572
Q9D8C9	Purine nucleoside phosphorylase OS=Mus musculus GN=Pnp2 PE=1 SV=1 - [Q9D8C9_MOUSE]	20.33	1	5	15	305	33.8659	5.80811	1.96305	0.00268418
Q9CQ71	Replication protein A 14 kDa subunit OS=Mus musculus GN=Rpa3 PE=1 SV=1 - [RFA3_MOUSE]	14.05	1	1	1	121	13.575	4.84326	1.96284	0.00120575
Q64520	Guanylate kinase OS=Mus musculus GN=Guk1 PE=1 SV=2 - [KGUA_MOUSE]	27.27	6	6	7	198	21.9042	6.55127	0.509702	0.00646015
Q3TE70	Tyrosine-protein phosphatase non-receptor type OS=Mus musculus GN=Ptpn6 PE=2 SV=1 - [Q3TE70_MOUSE]	44.2	24	25	62	595	67.5301	7.81104	1.96174	0.00467442
P62962	Profilin-1 OS=Mus musculus GN=Pfn1 PE=1 SV=2 - [PROF1_MOUSE]	89.29	9	9	180	140	14.9475	8.27979	1.96155	0.00205704
Q9Z1Q5	Chloride intracellular channel protein 1 OS=Mus musculus GN=Clic1 PE=1 SV=3 - [CLIC1_MOUSE]	64.32	11	11	43	241	26.9957	5.17334	1.9587	0.00194236
O88327	Alpha-catulin OS=Mus musculus GN=Ctnnal1 PE=1 SV=1 - [CTNL1_MOUSE]	1.23	1	1	1	731	81.4112	6.55127	0.510851	0.0129496
Q8BNT4	Putative uncharacterized protein (Fragment) OS=Mus musculus GN=Casp3 PE=2 SV=1 - [Q8BNT4_MOUSE]	6.35	1	1	1	189	21.5896	6.29053	1.95701	0.00205899
P24527	Leukotriene A-4 hydrolase OS=Mus musculus GN=Lta4h PE=1 SV=4 - [LKHA4_MOUSE]	40.26	21	21	76	611	69.0071	6.41748	1.95678	0.000833348
Q3URF1	MCG6023 OS=Mus musculus GN=Synpo PE=2 SV=1 - [Q3URF1_MOUSE]	3.91	2	2	2	690	73.9715	9.20264	0.511581	0.00485309
Q9JKE1	Putative uncharacterized protein OS=Mus musculus GN=Trem3 PE=2 SV=1 - [Q9JKE1_MOUSE]	3.83	1	1	1	183	20.4388	8.70459	1.95369	0.00196784
Q68G78	Csda protein OS=Mus musculus GN=Ybx3 PE=2 SV=1 - [Q68G78_MOUSE]	30.1	3	5	8	299	31.8033	10.272	0.512278	0.0010411
D3YVA2	Neurocalcin-delta (Fragment) OS=Mus musculus GN=Ncald PE=1 SV=1 - [D3YVA2_MOUSE]	25.29	1	5	8	174	20.23	5.49072	0.513397	0.0226526
D6RIN4	Dynein light chain 2, cytoplasmic OS=Mus musculus GN=Dynll2 PE=1 SV=1 - [D6RIN4_MOUSE]	54.72	2	2	6	53	6.10507	8.14795	0.513421	0.00327288
Q8VDH8	2610015P09Rik protein (Fragment) OS=Mus musculus GN=Ccdc191 PE=2 SV=1 - [Q8VDH8_MOUSE]	2.88	1	1	1	313	37.6813	9.93506	1.9476	0.00377694
Q9Z183	Protein-arginine deiminase type-4 OS=Mus musculus GN=Padi4 PE=2 SV=3 - [PADI4_MOUSE]	35.59	17	17	39	666	74.3679	7.15186	1.9436	0.00362029
Q8VCQ8	Caldesmon 1 OS=Mus musculus GN=Cald1 PE=1 SV=1 - [Q8VCQ8_MOUSE]	30.19	2	16	27	530	60.4168	7.37158	0.514581	0.00703821
G5E8Y6	EH domain-binding protein 1-like protein 1 OS=Mus musculus GN=Ehbp1l1 PE=1 SV=1 - [G5E8Y6_MOUSE]	1.94	1	1	1	774	85.4095	5.89697	1.94288	0.00056305
G3UYZ1	Immunoglobulin superfamily member 8 OS=Mus musculus GN=Igsf8 PE=1 SV=1 - [G3UYZ1_MOUSE]	4.2	2	2	2	548	58.0957	7.91357	0.514728	0.00547171
Q6P3A9	ADP-ribosylation factor-like protein 11 OS=Mus musculus GN=Arl11 PE=2 SV=1 - [ARL11_MOUSE]	19.32	2	3	3	176	19.2001	5.33838	1.94273	0.00016793
Q9JI11	Serine/threonine-protein kinase 4 OS=Mus musculus GN=Stk4 PE=1 SV=1 - [STK4_MOUSE]	28.13	9	12	22	487	55.5058	5.18604	1.9424	0.00267552
P28293	Cathepsin G OS=Mus musculus GN=Ctsg PE=1 SV=2 - [CATG_MOUSE]	36.02	9	9	22	261	29.0771	10.5649	1.94142	0.00735164
P35175	Stefin-1 OS=Mus musculus GN=Stfa1 PE=3 SV=1 - [CYT1_MOUSE]	81.44	3	8	25	97	10.9995	6.29053	1.94133	0.0117526
A0A1D5RMC1	Cytoplasmic dynein 1 light intermediate chain 2 (Fragment) OS=Mus musculus GN=Dync1li2 PE=1 SV=1 - [A0A1D5RMC1_MOUSE]	2.22	1	1	1	406	45.3219	6.15088	0.515204	0.010336
E9Q1W3	Nebulin OS=Mus musculus GN=Neb PE=1 SV=1 - [E9Q1W3_MOUSE]	20.57	40	99	126	7152	828.141	9.0708	0.515727	0.042077
H3BJI7	Methyltransferase hypoxia-inducible domain-containing 1 OS=Mus musculus GN=Methig1 PE=4 SV=1 - [H3BJI7_MOUSE]	14.92	2	2	4	181	20.5995	8.54346	0.51588	0.00441113
E9Q800	MICOS complex subunit MIC60 OS=Mus musculus GN=Immt PE=1 SV=1 - [E9Q800_MOUSE]	39.47	2	26	41	679	75.5543	7.79639	0.515911	0.0307366
Q3UWS9	Putative uncharacterized protein (Fragment) OS=Mus musculus GN=Prdx5 PE=2 SV=1 - [Q3UWS9_MOUSE]	63.32	12	12	54	199	20.6999	8.77783	1.93547	0.00255252
Q3T9H7	Putative uncharacterized protein (Fragment) OS=Mus musculus GN=Dok3 PE=2 SV=1 - [Q3T9H7_MOUSE]	4.84	2	2	2	434	46.7745	6.94678	1.93252	0.00172783
P16125	L-lactate dehydrogenase B chain OS=Mus musculus GN=Ldhb PE=1 SV=2 - [LDHB_MOUSE]	41.02	11	12	32	334	36.549	6.04932	0.51845	0.0065904
G5E846	Peripherin OS=Mus musculus GN=Prph PE=1 SV=1 - [G5E846_MOUSE]	15.58	5	8	53	475	54.2646	5.51611	0.518656	0.0101548
P62874	Guanine nucleotide-binding protein G(I)/G(S)/G(T) subunit beta-1 OS=Mus musculus GN=Gnb1 PE=1 SV=3 - [GBB1_MOUSE]	46.76	6	12	70	340	37.353	5.99854	0.518665	0.0163212
Q2TA50	Melan-A OS=Mus musculus GN=Mlana PE=2 SV=1 - [Q2TA50_MOUSE]	18.58	1	2	3	113	12.8095	9.24658	0.518727	0.00271904
P52760	2-iminobutanoate/2-iminopropanoate deaminase OS=Mus musculus GN=Rida PE=1 SV=3 - [RIDA_MOUSE]	7.41	1	1	1	135	14.2465	8.67529	0.518762	4.20415e-05
P20357	Microtubule-associated protein 2 OS=Mus musculus GN=Map2 PE=1 SV=2 - [MTAP2_MOUSE]	1.15	2	2	2	1828	199.01	4.90674	0.519656	0.0116235
Q8K1B8	Fermitin family homolog 3 OS=Mus musculus GN=Fermt3 PE=1 SV=1 - [URP2_MOUSE]	36.99	20	20	53	665	75.5868	7.04932	1.92385	0.00380484
P62696	Beta-crystallin B2 OS=Mus musculus GN=Crybb2 PE=1 SV=2 - [CRBB2_MOUSE]	75.12	15	15	125	205	23.3664	7.00537	1.92254	0.0274332
Q3UGP0	Putative uncharacterized protein OS=Mus musculus GN=Dclk1 PE=2 SV=1 - [Q3UGP0_MOUSE]	9.09	3	3	3	363	40.3258	9.67139	0.520253	0.00338038
E9Q616	AHNAK nucleoprotein (desmoyokin) OS=Mus musculus GN=Ahnak PE=1 SV=1 - [E9Q616_MOUSE]	55.07	137	138	341	5656	603.866	6.30322	0.520497	0.0257969
Q2M2Q8	Msi2h protein OS=Mus musculus GN=Msi2 PE=2 SV=1 - [Q2M2Q8_MOUSE]	10.67	2	3	5	328	35.1431	8.48486	0.520697	0.00529781
E9Q9A3	Clathrin coat assembly protein AP180 OS=Mus musculus GN=Snap91 PE=1 SV=2 - [E9Q9A3_MOUSE]	4.77	3	4	5	838	86.0019	5.07178	0.520779	0.00734354
Q4FZG9	NADH dehydrogenase [ubiquinone] 1 alpha subcomplex subunit 4-like 2 OS=Mus musculus GN=Ndufa4l2 PE=3 SV=1 - [NUA4L_MOUSE]	9.2	1	1	1	87	10.0392	9.92041	0.521392	0.0088211
P57725	SAM domain-containing protein SAMSN-1 OS=Mus musculus GN=Samsn1 PE=1 SV=2 - [SAMN1_MOUSE]	17.47	4	4	4	372	41.5754	5.24951	1.91487	0.000975965
P48999	Arachidonate 5-lipoxygenase OS=Mus musculus GN=Alox5 PE=1 SV=3 - [LOX5_MOUSE]	26.56	15	15	29	674	77.9174	6.17627	1.91223	0.00146351
A0A0U1RNK1	Periaxin OS=Mus musculus GN=Prx PE=1 SV=1 - [A0A0U1RNK1_MOUSE]	3.19	1	1	2	1252	132.247	7.54736	0.523307	0.0137778
I6L958	Igk protein OS=Mus musculus GN=Igk PE=1 SV=1 - [I6L958_MOUSE]	21.79	1	4	9	234	25.6284	6.31592	1.90783	0.0183682
Q3TE27	Putative uncharacterized protein OS=Mus musculus GN=Arhgap4 PE=1 SV=1 - [Q3TE27_MOUSE]	8.87	5	5	6	767	85.2998	6.18896	1.90776	0.00115706
Q3TJ95	Clathrin light chain OS=Mus musculus GN=Cltb PE=2 SV=1 - [Q3TJ95_MOUSE]	22.27	5	5	10	211	23.1022	4.70361	0.524408	0.00113857
Q8C2K9	Parvin, gamma OS=Mus musculus GN=Parvg PE=2 SV=1 - [Q8C2K9_MOUSE]	23.56	6	6	8	331	37.5539	5.65576	1.90344	0.000654027
Z4YKM2	CDGSH iron-sulfur domain-containing protein 3, mitochondrial OS=Mus musculus GN=Cisd3 PE=1 SV=1 - [Z4YKM2_MOUSE]	6.96	1	1	1	115	13.1467	9.83252	0.525401	0.0020353
Q9CXA2	Trans-L-3-hydroxyproline dehydratase OS=Mus musculus GN=L3hypdh PE=1 SV=1 - [T3HPD_MOUSE]	4.8	1	1	1	354	37.7802	6.69775	0.526401	0.0389623
Q7TMM9	Tubulin beta-2A chain OS=Mus musculus GN=Tubb2a PE=1 SV=1 - [TBB2A_MOUSE]	51.24	1	18	167	445	49.875	4.89404	0.526852	0.00676798
Q9CTP3	Putative uncharacterized protein (Fragment) OS=Mus musculus GN=Rpe65 PE=2 SV=1 - [Q9CTP3_MOUSE]	7.51	2	2	2	293	33.2596	6.21436	0.527878	0.0374426
P32037	Solute carrier family 2, facilitated glucose transporter member 3 OS=Mus musculus GN=Slc2a3 PE=1 SV=1 - [GTR3_MOUSE]	14.6	8	8	22	493	53.444	4.98291	1.89314	0.0031092
Q9WVH9	Fibulin-5 OS=Mus musculus GN=Fbln5 PE=1 SV=1 - [FBLN5_MOUSE]	14.29	5	5	8	448	50.1596	4.70361	0.528426	0.00666002
Q3UA06	Pachytene checkpoint protein 2 homolog OS=Mus musculus GN=Trip13 PE=1 SV=1 - [PCH2_MOUSE]	5.09	2	2	2	432	48.3464	5.85889	1.89219	0.00272256
Q545G5	MCG121569, isoform CRA_b OS=Mus musculus GN=Myl1 PE=2 SV=1 - [Q545G5_MOUSE]	72	1	10	57	150	16.5891	4.67822	0.528856	0.0408905
Q61555	Fibrillin-2 OS=Mus musculus GN=Fbn2 PE=1 SV=2 - [FBN2_MOUSE]	3.44	7	9	11	2907	313.601	4.84326	0.529253	0.00293725
Q3U9R7	Putative uncharacterized protein (Fragment) OS=Mus musculus GN=Gsr PE=2 SV=1 - [Q3U9R7_MOUSE]	43.93	14	14	42	453	48.855	7.54736	1.88646	0.0019236
A0A1W2P7X0	Costars family protein ABRACL (Fragment) OS=Mus musculus GN=Abracl PE=4 SV=1 - [A0A1W2P7X0_MOUSE]	43.86	2	2	3	57	6.43344	8.92432	1.8845	0.0208619
Q80TB8	Synaptic vesicle membrane protein VAT-1 homolog-like OS=Mus musculus GN=Vat1l PE=1 SV=2 - [VAT1L_MOUSE]	24.46	9	9	10	417	45.7881	5.05908	0.530849	0.002337
E9QQ26	Ectonucleotide pyrophosphatase/phosphodiesterase family member 1 OS=Mus musculus GN=Enpp1 PE=1 SV=1 - [E9QQ26_MOUSE]	3.79	1	1	1	369	41.5101	6.96143	0.531298	0.0188355
E9QMX7	Rho GTPase-activating protein 30 OS=Mus musculus GN=Arhgap30 PE=1 SV=1 - [E9QMX7_MOUSE]	3.02	3	3	3	1093	119.372	4.84326	1.8803	0.00216155
Q3UAG2	6-phosphogluconate dehydrogenase, decarboxylating OS=Mus musculus GN=Pgd PE=2 SV=1 - [Q3UAG2_MOUSE]	44.31	16	18	99	483	53.2121	7.2251	1.87894	0.00319227
A8DUL0	Beta-globin OS=Mus musculus GN=Hbbt1 PE=3 SV=1 - [A8DUL0_MOUSE]	82.31	2	10	881	147	15.8222	7.29834	1.87708	0.0162558
Q91XD7	Cysteine-rich with EGF-like domain protein 1 OS=Mus musculus GN=Creld1 PE=1 SV=1 - [CREL1_MOUSE]	2.38	1	1	1	420	45.687	5.021	0.535285	0.00471202
P14234	Tyrosine-protein kinase Fgr OS=Mus musculus GN=Fgr PE=1 SV=2 - [FGR_MOUSE]	22.44	10	11	20	517	58.829	5.37646	1.86796	0.0110585
Q6GQT1	Alpha-2-macroglobulin-P OS=Mus musculus GN=A2m PE=2 SV=2 - [A2MG_MOUSE]	7.33	9	10	11	1474	164.248	6.60986	0.535767	0.00361883
A0A0R4J190	ADP-ribosyl cyclase/cyclic ADP-ribose hydrolase 2 OS=Mus musculus GN=Bst1 PE=1 SV=1 - [A0A0R4J190_MOUSE]	13.5	3	3	5	311	34.539	5.63037	1.86637	0.0155143
Q91YR9	Prostaglandin reductase 1 OS=Mus musculus GN=Ptgr1 PE=1 SV=2 - [PTGR1_MOUSE]	31.61	9	9	18	329	35.5372	7.95752	1.86585	0.00097051
A8JYK8	Epoxide hydrolase 2C OS=Mus musculus GN=Ephx2 PE=2 SV=1 - [A8JYK8_MOUSE]	2.46	1	1	1	488	55.2448	6.46826	0.53608	0.00898344
Q3U6U3	Putative uncharacterized protein OS=Mus musculus GN=Arl6 PE=2 SV=1 - [Q3U6U3_MOUSE]	13.04	2	2	3	161	18.2865	8.55811	0.538235	0.0098902
Q01149	Collagen alpha-2(I) chain OS=Mus musculus GN=Col1a2 PE=1 SV=2 - [CO1A2_MOUSE]	30.47	29	29	396	1372	129.478	9.18799	0.540002	0.00361006
G5E8N7	Bifunctional polynucleotide phosphatase/kinase OS=Mus musculus GN=Pnkp PE=1 SV=1 - [G5E8N7_MOUSE]	26.25	16	16	27	522	57.1785	7.88428	1.8496	0.00292271
E9Q748	Antileukoproteinase OS=Mus musculus GN=Slpi PE=1 SV=1 - [E9Q748_MOUSE]	14.02	2	2	3	107	11.9227	8.85107	1.84869	0.0282823
Q3UCS9	Putative uncharacterized protein (Fragment) OS=Mus musculus GN=C5ar1 PE=2 SV=1 - [Q3UCS9_MOUSE]	2.33	1	1	2	301	33.4588	9.34912	1.84041	0.0180696
A0A140T8R7	REST corepressor 1 OS=Mus musculus GN=Rcor1 PE=1 SV=1 - [A0A140T8R7_MOUSE]	1.83	1	1	1	382	43.8594	7.25439	1.83954	0.00507965
A2BDW0	Tyrosine-protein kinase OS=Mus musculus GN=Btk PE=1 SV=1 - [A2BDW0_MOUSE]	1.66	1	1	1	483	55.9733	8.03076	1.83933	0.00203615
Q3UAS5	Putative uncharacterized protein (Fragment) OS=Mus musculus GN=Cmtm6 PE=2 SV=1 - [Q3UAS5_MOUSE]	21.21	1	1	1	33	3.75296	5.10986	1.83653	0.00320248
E9PWV3	Ribosomal protein S6 kinase OS=Mus musculus GN=Rps6ka1 PE=1 SV=1 - [E9PWV3_MOUSE]	32.82	10	21	30	719	81.2611	8.54346	1.83551	0.00154055
Q8R121	Protein Z-dependent protease inhibitor OS=Mus musculus GN=Serpina10 PE=1 SV=1 - [ZPI_MOUSE]	21.21	8	8	20	448	51.7644	5.66846	1.83441	0.000897609
A0A0U1RPI0	RIKEN cDNA 1110004F10 gene (Fragment) OS=Mus musculus GN=1110004F10Rik PE=1 SV=1 - [A0A0U1RPI0_MOUSE]	33.33	1	1	2	21	2.20814	9.71533	0.546205	0.00032992
Q8BUM4	Putative uncharacterized protein OS=Mus musculus GN=Apon PE=2 SV=1 - [Q8BUM4_MOUSE]	7.05	2	2	2	227	25.3802	5.43994	1.83059	0.0126803
P49817	Caveolin-1 OS=Mus musculus GN=Cav1 PE=1 SV=1 - [CAV1_MOUSE]	32.58	6	6	13	178	20.5255	6.02393	0.546306	0.0369574
Q8CHM5	Ribosomal protein S6 kinase (Fragment) OS=Mus musculus PE=4 SV=1 - [Q8CHM5_MOUSE]	17.51	2	12	18	708	79.8573	7.48877	1.83011	0.00329357
P51675	C-C chemokine receptor type 1 OS=Mus musculus GN=Ccr1 PE=2 SV=2 - [CCR1_MOUSE]	4.51	2	2	2	355	40.8678	8.76318	1.82918	0.00346788
E9Q604	Integrin alpha M, isoform CRA_a OS=Mus musculus GN=Itgam PE=1 SV=2 - [E9Q604_MOUSE]	33.13	31	31	115	1153	127.322	7.25439	1.82829	0.00414808
Q9JL26	Formin-like protein 1 OS=Mus musculus GN=Fmnl1 PE=1 SV=1 - [FMNL1_MOUSE]	24.22	22	24	40	1094	121.983	5.8208	1.82813	0.00198274
Q8BW35	Putative uncharacterized protein (Fragment) OS=Mus musculus PE=2 SV=2 - [Q8BW35_MOUSE]	4.81	2	2	2	499	56.4366	7.2251	0.547304	0.000207648
Q3TE85	Putative uncharacterized protein OS=Mus musculus PE=2 SV=1 - [Q3TE85_MOUSE]	38.68	2	5	18	106	11.4781	10.4331	0.547345	0.0435903
P17433	Transcription factor PU.1 OS=Mus musculus GN=Spi1 PE=1 SV=2 - [SPI1_MOUSE]	6.62	2	2	2	272	31.3293	6.84424	1.82667	0.0209985
B7ZNL3	Tpm1 protein OS=Mus musculus GN=Tpm1 PE=1 SV=1 - [B7ZNL3_MOUSE]	57.39	1	20	142	284	32.6176	4.7417	0.547525	0.024556
A3KME9	Padi2 protein (Fragment) OS=Mus musculus GN=Padi2 PE=2 SV=1 - [A3KME9_MOUSE]	7.1	2	2	2	324	36.9238	6.62451	0.548051	0.0217832
Q66JR8	Ptms protein OS=Mus musculus GN=Ptms PE=2 SV=1 - [Q66JR8_MOUSE]	35.55	2	6	23	211	23.1441	4.79248	0.548256	0.00919802
Q3U1F9	Phosphoprotein associated with glycosphingolipid-enriched microdomains 1 OS=Mus musculus GN=Pag1 PE=1 SV=2 - [PHAG1_MOUSE]	6.53	2	2	2	429	46.5201	4.80518	1.822	0.00234789
P62631	Elongation factor 1-alpha 2 OS=Mus musculus GN=Eef1a2 PE=1 SV=1 - [EF1A2_MOUSE]	28.29	4	12	81	463	50.4223	9.02686	0.550085	0.0426925
E9Q2A6	Protein-tyrosine kinase 2-beta OS=Mus musculus GN=Ptk2b PE=1 SV=1 - [E9Q2A6_MOUSE]	5.38	4	4	4	967	111.032	6.03662	1.81717	0.00350973
Q9Z275	Retinaldehyde-binding protein 1 OS=Mus musculus GN=Rlbp1 PE=1 SV=3 - [RLBP1_MOUSE]	45.74	12	12	30	317	36.3854	5.05908	0.55036	0.00386004
P00375	Dihydrofolate reductase OS=Mus musculus GN=Dhfr PE=1 SV=3 - [DYR_MOUSE]	22.99	4	4	5	187	21.5922	8.52881	1.81666	0.000743859
Q8CCK3	Putative uncharacterized protein (Fragment) OS=Mus musculus GN=Hjurp PE=2 SV=1 - [Q8CCK3_MOUSE]	2.06	1	1	1	388	43.3191	9.83252	1.81505	0.0122015
A0A1W2P7X1	Leukocyte immunoglobulin-like receptor, subfamily B, member 4A OS=Mus musculus GN=Lilrb4a PE=4 SV=1 - [A0A1W2P7X1_MOUSE]	4.73	1	1	2	296	33.1296	6.78564	1.81299	0.00700842
Q62420	Endophilin-A1 OS=Mus musculus GN=Sh3gl2 PE=1 SV=2 - [SH3G2_MOUSE]	30.4	4	9	14	352	39.9301	5.38916	0.55301	0.0169201
O09043	Napsin-A OS=Mus musculus GN=Napsa PE=1 SV=1 - [NAPSA_MOUSE]	2.15	1	1	1	419	45.5155	7.50342	1.80473	0.0241169
Q3TYT4	Putative uncharacterized protein OS=Mus musculus GN=Ms4a3 PE=2 SV=1 - [Q3TYT4_MOUSE]	10.71	1	1	4	168	18.1522	8.52881	1.8043	0.000296509
D3YZA1	Chromatin target of PRMT1 protein (Fragment) OS=Mus musculus GN=Chtop PE=1 SV=8 - [D3YZA1_MOUSE]	30.08	3	3	3	123	13.4385	12.6011	0.554239	0.00361097
Q8K3K7	1-acyl-sn-glycerol-3-phosphate acyltransferase beta OS=Mus musculus GN=Agpat2 PE=1 SV=1 - [PLCB_MOUSE]	5.4	2	2	2	278	30.9902	8.88037	1.80407	0.00676668
Q9D6K8	FUN14 domain-containing protein 2 OS=Mus musculus GN=Fundc2 PE=1 SV=1 - [FUND2_MOUSE]	7.28	1	1	1	151	16.5538	9.70068	0.554718	0.0197538
Q61292	Laminin subunit beta-2 OS=Mus musculus GN=Lamb2 PE=1 SV=2 - [LAMB2_MOUSE]	13.67	21	21	28	1799	196.451	6.66846	0.554812	0.0111051
P41245	Matrix metalloproteinase-9 OS=Mus musculus GN=Mmp9 PE=1 SV=2 - [MMP9_MOUSE]	34.79	23	23	61	730	80.4842	6.0874	1.80236	0.0136737
Q8BVR8	Centaurin, alpha 1, isoform CRA_b OS=Mus musculus GN=Adap1 PE=2 SV=1 - [Q8BVR8_MOUSE]	3.31	1	1	1	302	35.3738	9.01221	1.80224	0.00219668
P56375	Acylphosphatase-2 OS=Mus musculus GN=Acyp2 PE=1 SV=2 - [ACYP2_MOUSE]	12.26	1	1	2	106	11.8701	9.26123	0.555201	0.00532662
Q9CQR4	Acyl-coenzyme A thioesterase 13 OS=Mus musculus GN=Acot13 PE=1 SV=1 - [ACO13_MOUSE]	7.14	1	1	1	140	15.1729	8.82178	0.555343	0.0129039
P11672	Neutrophil gelatinase-associated lipocalin OS=Mus musculus GN=Lcn2 PE=1 SV=1 - [NGAL_MOUSE]	29.5	6	6	27	200	22.8605	8.80713	1.79906	0.00588499
P12658	Calbindin OS=Mus musculus GN=Calb1 PE=1 SV=2 - [CALB1_MOUSE]	19.54	3	4	5	261	29.9751	4.83057	0.556072	0.0066059
Q3TGF2	Protein FAM107B OS=Mus musculus GN=Fam107b PE=1 SV=2 - [F107B_MOUSE]	51.91	7	7	9	131	15.5622	8.30908	1.79823	0.000236343
P29788	Vitronectin OS=Mus musculus GN=Vtn PE=1 SV=2 - [VTNC_MOUSE]	23.22	11	11	47	478	54.8143	5.88428	1.79803	0.00999445
P48025	Tyrosine-protein kinase SYK OS=Mus musculus GN=Syk PE=1 SV=2 - [KSYK_MOUSE]	30.52	13	13	22	629	71.3308	7.88428	1.79606	0.00285691
A2VDG2	Phosphodiesterase (Fragment) OS=Mus musculus GN=Pde6b PE=2 SV=1 - [A2VDG2_MOUSE]	15.46	6	13	17	854	98.1251	5.35107	0.557167	0.0317724
S4R1M0	Receptor-type tyrosine-protein phosphatase C OS=Mus musculus GN=Ptprc PE=1 SV=1 - [S4R1M0_MOUSE]	30.44	30	30	64	1130	128.489	6.37939	1.79466	0.00817201
P05201	Aspartate aminotransferase, cytoplasmic OS=Mus musculus GN=Got1 PE=1 SV=3 - [AATC_MOUSE]	38.98	14	14	27	413	46.2185	7.13721	0.557435	0.016875
B2KFA8	Branched-chain-amino-acid aminotransferase, cytosolic (Fragment) OS=Mus musculus GN=Bcat1 PE=1 SV=8 - [B2KFA8_MOUSE]	4.48	1	1	1	223	24.6876	7.75244	0.557612	0.0117626
Q6PDN3	Myosin light chain kinase, smooth muscle OS=Mus musculus GN=Mylk PE=1 SV=3 - [MYLK_MOUSE]	5.15	8	9	11	1941	212.792	6.25244	0.55763	0.0165474
Q3TAS3	Putative uncharacterized protein OS=Mus musculus GN=Stx11 PE=2 SV=1 - [Q3TAS3_MOUSE]	2.44	1	1	1	287	33.3719	6.87354	1.79326	0.000804485
Q3UZ81	Pro-interleukin-16 OS=Mus musculus GN=Il16 PE=2 SV=1 - [Q3UZ81_MOUSE]	19.39	11	11	14	624	66.3926	6.41748	1.793	0.00286108
Q5SVL6	Rap1 GTPase-activating protein 2 OS=Mus musculus GN=Rap1gap2 PE=1 SV=1 - [RPGP2_MOUSE]	3.93	3	3	3	712	78.2049	6.43018	1.79291	0.000339354
Q9CQ91	NADH dehydrogenase [ubiquinone] 1 alpha subcomplex subunit 3 OS=Mus musculus GN=Ndufa3 PE=1 SV=1 - [NDUA3_MOUSE]	13.1	1	1	1	84	9.32476	8.47021	0.558527	0.0181314
Q9CPU0	Lactoylglutathione lyase OS=Mus musculus GN=Glo1 PE=1 SV=3 - [LGUL_MOUSE]	57.07	9	9	17	184	20.7964	5.46533	0.558558	0.00609749
Q8CB87	Ras-related protein Rab-44 OS=Mus musculus GN=Rab44 PE=1 SV=1 - [RAB44_MOUSE]	3.86	3	3	3	725	78.1886	4.83057	1.79014	0.0111701
B6ZHD0	Erythrocyte protein band 4.1-like 2 OS=Mus musculus GN=Epb41l2 PE=2 SV=1 - [B6ZHD0_MOUSE]	32.79	24	28	55	988	109.829	5.42725	0.559376	0.00626093
Q3UN10	Putative uncharacterized protein OS=Mus musculus GN=Wfs1 PE=1 SV=1 - [Q3UN10_MOUSE]	2.58	2	2	2	814	91.7583	7.98682	0.559404	0.018432
Q91X70	Complement component 6 OS=Mus musculus GN=C6 PE=1 SV=1 - [Q91X70_MOUSE]	9.23	6	6	6	769	86.5746	6.1001	1.78742	0.00945467
P20801	Troponin C, skeletal muscle OS=Mus musculus GN=Tnnc2 PE=1 SV=2 - [TNNC2_MOUSE]	60	8	9	51	160	18.0984	4.1958	0.55948	0.0354381
Q8CG29	Myosin IF OS=Mus musculus GN=Myo1f PE=1 SV=1 - [Q8CG29_MOUSE]	26.87	27	27	55	1098	125.135	9.17334	1.78704	0.00243042
B1AVH7	TBC1 domain family member 2A OS=Mus musculus GN=Tbc1d2 PE=2 SV=1 - [TBD2A_MOUSE]	0.98	1	1	1	922	104.195	6.43018	1.78696	0.000379565
Q3TAB9	Putative uncharacterized protein OS=Mus musculus GN=Atg7 PE=2 SV=1 - [Q3TAB9_MOUSE]	12.61	8	8	10	698	77.451	6.3667	1.78684	0.00230068
Q8BT60	Copine-3 OS=Mus musculus GN=Cpne3 PE=1 SV=2 - [CPNE3_MOUSE]	36.77	12	15	40	533	59.5469	5.78271	1.78421	0.00113867
P58742	Aladin OS=Mus musculus GN=Aaas PE=1 SV=1 - [AAAS_MOUSE]	2.75	1	1	1	546	59.393	6.87354	1.78393	0.00273468
Q542I8	Integrin beta OS=Mus musculus GN=Itgb2 PE=1 SV=1 - [Q542I8_MOUSE]	45.58	31	31	104	770	84.8379	7.04932	1.78214	0.00579118
O35639	Annexin A3 OS=Mus musculus GN=Anxa3 PE=1 SV=4 - [ANXA3_MOUSE]	56.04	18	20	66	323	36.3616	5.75732	1.78147	0.00138401
Q9WUC3	Lymphocyte antigen 6H OS=Mus musculus GN=Ly6h PE=1 SV=2 - [LY6H_MOUSE]	9.35	1	1	1	139	14.6591	7.53271	0.561411	0.00837611
Q62446	Peptidyl-prolyl cis-trans isomerase FKBP3 OS=Mus musculus GN=Fkbp3 PE=1 SV=2 - [FKBP3_MOUSE]	11.16	3	3	3	224	25.1323	9.27588	0.561878	0.00838565
A0A0R4J0Q4	Lysyl oxidase homolog 1 OS=Mus musculus GN=Loxl1 PE=1 SV=1 - [A0A0R4J0Q4_MOUSE]	2.8	2	2	2	607	66.4551	7.32764	0.562389	0.0103211
A2AIG8	1-aminocyclopropane-1-carboxylate synthase-like protein 1 OS=Mus musculus GN=Accs PE=2 SV=1 - [1A1L1_MOUSE]	1.39	1	1	1	502	56.8424	6.11279	0.562699	0.00388338
O88783	Coagulation factor V OS=Mus musculus GN=F5 PE=1 SV=1 - [FA5_MOUSE]	1.24	3	3	3	2183	247.076	6.04932	1.77524	0.00145063
D9IFT4	Alpha-dystroglycan (Fragment) OS=Mus musculus PE=4 SV=1 - [D9IFT4_MOUSE]	3.25	1	1	1	431	46.6969	10.2427	0.56348	0.0238385
A2AQB2	Nebulin OS=Mus musculus GN=Neb PE=1 SV=1 - [A2AQB2_MOUSE]	14.72	3	39	45	3044	352.946	9.15869	0.563932	0.0481503
Q8VDS8	Syntaxin-18 OS=Mus musculus GN=Stx18 PE=1 SV=2 - [STX18_MOUSE]	2.4	1	1	1	334	38.3575	5.77002	0.564248	0.000745086
E9Q9Q7	Actin-binding LIM protein 1 OS=Mus musculus GN=Ablim1 PE=1 SV=1 - [E9Q9Q7_MOUSE]	5.75	2	2	2	400	45.855	8.07471	0.564337	0.0256489
A3KGU7	Spectrin alpha chain, non-erythrocytic 1 OS=Mus musculus GN=Sptan1 PE=1 SV=1 - [A3KGU7_MOUSE]	50.55	1	110	263	2477	284.977	5.33838	0.564709	0.0224464
Q8R054	Sushi repeat-containing protein SRPX2 OS=Mus musculus GN=Srpx2 PE=1 SV=2 - [SRPX2_MOUSE]	8.97	4	4	4	468	53.106	7.43018	0.564795	0.00249761
Q3U449	Bisphosphate 3'-nucleotidase 1, isoform CRA_a OS=Mus musculus GN=Bpnt1 PE=2 SV=1 - [Q3U449_MOUSE]	15.58	4	4	6	308	33.2221	5.85889	0.564874	0.000723467
P23927	Alpha-crystallin B chain OS=Mus musculus GN=Cryab PE=1 SV=2 - [CRYAB_MOUSE]	60	9	9	170	175	20.0564	7.32764	1.76951	0.0348138
Q8BU31	Ras-related protein Rap-2c OS=Mus musculus GN=Rap2c PE=1 SV=1 - [RAP2C_MOUSE]	39.34	2	5	10	183	20.7314	4.94482	1.7675	0.00502624
E9PWQ3	Collagen, type VI, alpha 3 OS=Mus musculus GN=Col6a3 PE=1 SV=2 - [E9PWQ3_MOUSE]	43	16	110	814	3284	353.713	6.93213	0.566393	0.00698076
E9PUC2	Long-chain-fatty-acid--CoA ligase 3 OS=Mus musculus GN=Acsl3 PE=1 SV=1 - [E9PUC2_MOUSE]	5.81	2	2	2	568	62.9354	8.30908	0.566525	0.0240728
P97492	Regulator of G-protein signaling 14 OS=Mus musculus GN=Rgs14 PE=1 SV=2 - [RGS14_MOUSE]	3.47	2	2	2	547	59.8097	7.43018	1.76507	0.00038244
Q61001	Laminin subunit alpha-5 OS=Mus musculus GN=Lama5 PE=1 SV=4 - [LAMA5_MOUSE]	1.86	5	6	7	3718	403.792	6.72705	0.566651	0.00171686
Q8CIH5	1-phosphatidylinositol 4,5-bisphosphate phosphodiesterase gamma-2 OS=Mus musculus GN=Plcg2 PE=1 SV=1 - [PLCG2_MOUSE]	15.97	20	20	27	1265	147.498	6.771	1.76361	0.00341679
P04919	Band 3 anion transport protein OS=Mus musculus GN=Slc4a1 PE=1 SV=1 - [B3AT_MOUSE]	15.39	13	13	30	929	103.07	5.45264	1.76327	0.0295554
Q9CQS8	Protein transport protein Sec61 subunit beta OS=Mus musculus GN=Sec61b PE=1 SV=3 - [SC61B_MOUSE]	37.5	3	3	5	96	9.9521	11.561	1.76253	0.00270015
Q8BNF3	Putative uncharacterized protein OS=Mus musculus GN=Tpp1 PE=2 SV=1 - [Q8BNF3_MOUSE]	8.75	2	2	2	320	34.5011	6.3667	0.567437	0.0230119
Q9Z2D6	Methyl-CpG-binding protein 2 OS=Mus musculus GN=Mecp2 PE=1 SV=1 - [MECP2_MOUSE]	14.88	6	6	7	484	52.2755	9.96436	0.567468	0.0114613
B2RV77	MCG130182, isoform CRA_a OS=Mus musculus GN=Gm5483 PE=1 SV=1 - [B2RV77_MOUSE]	54.64	2	4	22	97	10.9586	8.104	1.76144	0.0177918
Q3U0B0	Putative uncharacterized protein (Fragment) OS=Mus musculus GN=Kcnab2 PE=2 SV=1 - [Q3U0B0_MOUSE]	8.07	4	4	4	347	38.5058	8.27979	1.7612	0.00596231
P28665	Murinoglobulin-1 OS=Mus musculus GN=Mug1 PE=1 SV=3 - [MUG1_MOUSE]	24.59	29	30	69	1476	165.193	6.41748	1.75975	0.00108796
B1AR50	Gamma-aminobutyric acid receptor-associated protein OS=Mus musculus GN=Gabarap PE=1 SV=1 - [B1AR50_MOUSE]	13.21	2	2	3	106	12.1876	9.80322	1.75942	0.00233592
Q9EQI5	Chemokine (C-X-C motif) ligand 7, isoform CRA_b OS=Mus musculus GN=Ppbp PE=1 SV=1 - [Q9EQI5_MOUSE]	19.47	2	2	2	113	12.2435	8.71924	1.75895	0.021544
O35619	Vesicle associated membrane protein 2 OS=Mus musculus GN=Vamp2 PE=2 SV=1 - [O35619_MOUSE]	59.48	2	4	9	116	12.6687	8.1333	0.569074	0.0350143
F7CUU8	Liprin-beta-1 (Fragment) OS=Mus musculus GN=Ppfibp1 PE=1 SV=1 - [F7CUU8_MOUSE]	5.37	1	1	1	242	27.9552	5.24951	0.56913	0.0218612
P13595	Neural cell adhesion molecule 1 OS=Mus musculus GN=Ncam1 PE=1 SV=3 - [NCAM1_MOUSE]	21.17	4	18	39	1115	119.353	4.83057	0.569892	0.020839
A0A140T8W1	Collagen alpha-5(VI) chain OS=Mus musculus GN=Col6a5 PE=1 SV=1 - [A0A140T8W1_MOUSE]	2.35	5	6	6	2640	289.434	6.59521	0.570636	0.0260293
Q8R5A3	Amyloid beta A4 precursor protein-binding family B member 1-interacting protein OS=Mus musculus GN=Apbb1ip PE=1 SV=2 - [AB1IP_MOUSE]	15.52	9	9	10	670	74.2724	5.35107	1.75241	0.00428444
P02816	Prolactin-inducible protein homolog OS=Mus musculus GN=Pip PE=2 SV=3 - [PIP_MOUSE]	29.45	3	3	7	146	16.8124	4.77979	1.75159	0.00133252
A0A0U1RPM2	Tyrosine-protein kinase OS=Mus musculus GN=Fes PE=1 SV=1 - [A0A0U1RPM2_MOUSE]	8.66	6	6	7	820	93.4629	6.85889	1.75095	0.00531676
O54890	Integrin beta-3 OS=Mus musculus GN=Itgb3 PE=1 SV=2 - [ITB3_MOUSE]	10.42	8	8	10	787	86.6813	5.23682	1.75013	0.00234013
Q5SYD0	Unconventional myosin-Id OS=Mus musculus GN=Myo1d PE=1 SV=1 - [MYO1D_MOUSE]	11.13	10	11	13	1006	116.007	9.40771	0.571477	0.0108887
P37804	Transgelin OS=Mus musculus GN=Tagln PE=1 SV=3 - [TAGL_MOUSE]	34.83	6	7	14	201	22.5614	8.80713	0.57159	0.0470058
D3Z3B8	Disks large homolog 1 OS=Mus musculus GN=Dlg1 PE=1 SV=1 - [D3Z3B8_MOUSE]	3.48	2	2	2	834	91.5664	6.34131	0.571754	0.00480541
H3BJA3	Glutamate--cysteine ligase regulatory subunit (Fragment) OS=Mus musculus GN=Gclm PE=1 SV=1 - [H3BJA3_MOUSE]	12.06	2	2	5	199	22.0459	4.86865	1.74859	0.00285482
Q7TMW9	Fcgr3 protein OS=Mus musculus GN=Fcgr3 PE=2 SV=1 - [Q7TMW9_MOUSE]	10.73	2	3	3	261	30.0131	9.18799	1.74633	0.0156217
P57787	Monocarboxylate transporter 4 OS=Mus musculus GN=Slc16a3 PE=1 SV=1 - [MOT4_MOUSE]	13.83	6	6	11	470	50.3404	7.95752	1.74615	0.00186778
Q62009	Periostin OS=Mus musculus GN=Postn PE=1 SV=2 - [POSTN_MOUSE]	32.58	22	22	50	838	93.0848	7.53271	0.573081	0.0420686
Q922S4	cGMP-dependent 3',5'-cyclic phosphodiesterase OS=Mus musculus GN=Pde2a PE=1 SV=3 - [PDE2A_MOUSE]	11.46	8	8	10	916	103.183	5.37646	1.74443	0.00189998
Q8K352	SAM and SH3 domain-containing protein 3 OS=Mus musculus GN=Sash3 PE=1 SV=2 - [SASH3_MOUSE]	8.16	2	2	2	380	41.5828	5.22412	1.74388	0.00236994
Q8BJS4	SUN domain-containing protein 2 OS=Mus musculus GN=Sun2 PE=1 SV=3 - [SUN2_MOUSE]	29.14	18	18	59	731	81.5554	7.02002	1.74352	0.00160395
P70460	Vasodilator-stimulated phosphoprotein OS=Mus musculus GN=Vasp PE=1 SV=4 - [VASP_MOUSE]	23.47	9	9	18	375	39.6419	8.52881	1.74331	0.00337893
A0A1L1STC6	Nesprin-1 OS=Mus musculus GN=Syne1 PE=1 SV=1 - [A0A1L1STC6_MOUSE]	8.91	73	74	89	8799	1009.29	5.57959	1.74245	0.000201151
P15105	Glutamine synthetase OS=Mus musculus GN=Glul PE=1 SV=6 - [GLNA_MOUSE]	45.31	14	14	51	373	42.0923	7.07861	0.574611	0.00732609
A0A0G2JFP4	Ferric-chelate reductase 1 OS=Mus musculus GN=Frrs1 PE=1 SV=1 - [A0A0G2JFP4_MOUSE]	1.35	1	1	1	592	66.0237	8.32373	1.73806	0.0114657
Q3UF75	Alpha-parvin OS=Mus musculus GN=Parva PE=1 SV=1 - [Q3UF75_MOUSE]	10.12	2	3	6	336	38.3372	5.12256	0.575406	0.0241353
P15327	Bisphosphoglycerate mutase OS=Mus musculus GN=Bpgm PE=1 SV=2 - [PMGE_MOUSE]	21.62	5	5	6	259	29.9597	7.06396	1.73737	0.044092
O35295	Transcriptional activator protein Pur-beta OS=Mus musculus GN=Purb PE=1 SV=3 - [PURB_MOUSE]	7.1	2	3	3	324	33.8808	5.42725	0.575613	0.00132111
O54724	Polymerase I and transcript release factor OS=Mus musculus GN=Ptrf PE=1 SV=1 - [PTRF_MOUSE]	30.61	11	11	28	392	43.927	5.51611	0.575732	0.0297307
E9PUF7	Rho guanine nucleotide exchange factor 1 OS=Mus musculus GN=Arhgef1 PE=1 SV=1 - [E9PUF7_MOUSE]	23.46	19	19	29	976	108.626	6.0874	1.73624	0.00195866
Q3U9G9	Lamin-B receptor OS=Mus musculus GN=Lbr PE=1 SV=2 - [LBR_MOUSE]	25.56	17	17	58	626	71.3945	9.36377	1.73615	0.00909898
F2Z469	Matrilin-4 OS=Mus musculus GN=Matn4 PE=1 SV=1 - [F2Z469_MOUSE]	11.07	5	5	6	542	60.0959	5.38916	0.576295	0.023674
Q9QW08	Phosducin OS=Mus musculus GN=Pdc PE=2 SV=1 - [PHOS_MOUSE]	43.44	6	6	20	244	27.9985	4.65283	0.576977	0.0346773
Q8K0W0	Coagulation factor XIII, beta subunit OS=Mus musculus GN=F13b PE=2 SV=1 - [Q8K0W0_MOUSE]	7.63	4	4	6	668	75.9724	6.91748	1.73258	0.00559443
Q3TQP7	Putative uncharacterized protein OS=Mus musculus GN=Acat1 PE=2 SV=1 - [Q3TQP7_MOUSE]	37.5	14	14	30	424	44.7733	8.35303	0.577646	0.00574332
B2RQW1	Tumor necrosis factor, alpha-induced protein 2 OS=Mus musculus GN=Tnfaip2 PE=2 SV=1 - [B2RQW1_MOUSE]	1.23	1	1	1	650	73.6255	6.07471	1.73084	0.00244901
Q64669	NAD(P)H dehydrogenase [quinone] 1 OS=Mus musculus GN=Nqo1 PE=1 SV=3 - [NQO1_MOUSE]	6.57	2	2	2	274	30.94	8.71924	0.577785	0.00563298
Q61093	Cytochrome b-245 heavy chain OS=Mus musculus GN=Cybb PE=1 SV=1 - [CY24B_MOUSE]	29.3	17	17	70	570	65.2623	7.72314	1.73047	0.00101434
Q8K1X4	Nck-associated protein 1-like OS=Mus musculus GN=Nckap1l PE=1 SV=1 - [NCKPL_MOUSE]	9.96	9	10	13	1134	128.822	6.63916	1.72981	0.00481556
P20918	Plasminogen OS=Mus musculus GN=Plg PE=1 SV=3 - [PLMN_MOUSE]	52.22	36	37	146	812	90.7489	6.59521	1.72965	0.00503258
P47811	Mitogen-activated protein kinase 14 OS=Mus musculus GN=Mapk14 PE=1 SV=3 - [MK14_MOUSE]	31.67	8	9	16	360	41.261	5.88428	1.72826	0.00234328
Q9CZW2	Centromere protein N OS=Mus musculus GN=Cenpn PE=2 SV=1 - [CENPN_MOUSE]	1.78	1	1	2	337	39.2153	8.646	1.72542	0.0491768
A0A0R4IZY6	Myeloblastin OS=Mus musculus GN=Prtn3 PE=1 SV=1 - [A0A0R4IZY6_MOUSE]	34.25	6	6	26	254	27.5921	7.1958	1.72528	0.00397008
A0A0M4KM70	Monoclonal 11D8 anti-human butyrylcholinesterase (BChE) heavy chain OS=Mus musculus PE=2 SV=1 - [A0A0M4KM70_MOUSE]	15.97	5	6	12	457	50.2628	7.15186	1.72439	0.0193168
P52633	Signal transducer and transcription activator 6 OS=Mus musculus GN=Stat6 PE=1 SV=2 - [STAT6_MOUSE]	1.91	2	2	2	837	93.4378	6.22705	1.72351	0.00277424
Q8R2H9	Phosphoethanolamine/phosphocholine phosphatase OS=Mus musculus GN=Phospho1 PE=1 SV=1 - [PHOP1_MOUSE]	7.12	2	2	2	267	29.8919	7.94287	1.72141	0.00180493
E9PV44	ATPase inhibitor, mitochondrial OS=Mus musculus GN=Atpif1 PE=1 SV=1 - [E9PV44_MOUSE]	20.27	2	2	3	74	8.78356	9.30518	0.581208	0.0018604
Q80ZM5	H1 histone family, member X OS=Mus musculus GN=H1fx PE=1 SV=1 - [Q80ZM5_MOUSE]	16.49	3	3	4	188	20.1391	11.2241	0.582539	0.0192731
Q5SVD0	Refilin-B OS=Mus musculus GN=Rflnb PE=1 SV=1 - [RFLB_MOUSE]	12.96	2	2	2	216	23.3648	5.89697	1.71554	0.00182024
Q7TT42	Trypsinogen 5 OS=Mus musculus GN=trypsinogen PE=3 SV=1 - [Q7TT42_MOUSE]	8.13	1	1	2	246	26.403	6.63916	0.58349	0.029914
P21278	Guanine nucleotide-binding protein subunit alpha-11 OS=Mus musculus GN=Gna11 PE=1 SV=1 - [GNA11_MOUSE]	17.27	2	6	10	359	41.9975	5.97314	0.584024	0.00626389
E9QPE7	Myosin-11 OS=Mus musculus GN=Myh11 PE=1 SV=1 - [E9QPE7_MOUSE]	29.05	31	52	190	1938	223.219	5.50342	0.584234	0.0269586
Q4FJZ3	Ero1l protein OS=Mus musculus GN=Ero1l PE=2 SV=1 - [Q4FJZ3_MOUSE]	21.77	8	8	18	464	54.0042	6.53662	1.7115	0.00266723
Q8VBT6	Apolipoprotein B receptor OS=Mus musculus GN=Apobr PE=1 SV=1 - [APOBR_MOUSE]	8.81	8	8	16	942	102.643	4.36084	1.71043	0.0044459
Q9D2R0	Acetoacetyl-CoA synthetase OS=Mus musculus GN=Aacs PE=1 SV=1 - [AACS_MOUSE]	4.17	3	3	3	672	75.1521	6.7124	1.70917	0.00057208
B2RWQ7	Arsb protein OS=Mus musculus GN=Arsb PE=2 SV=1 - [B2RWQ7_MOUSE]	6.5	3	3	6	431	47.8894	8.33838	1.70742	0.0171639
Q6A0D3	MKIAA0085 protein (Fragment) OS=Mus musculus GN=Laptm5 PE=2 SV=1 - [Q6A0D3_MOUSE]	3.8	1	1	2	263	29.6815	8.41162	0.585734	0.00208192
G5E850	Cytochrome b-5, isoform CRA_a OS=Mus musculus GN=Cyb5a PE=1 SV=1 - [G5E850_MOUSE]	34.69	3	3	17	98	11.1355	5.30029	0.585964	0.00525587
F6UV57	Sarcolemmal membrane-associated protein (Fragment) OS=Mus musculus GN=Slmap PE=1 SV=1 - [F6UV57_MOUSE]	15.94	6	6	7	433	50.1825	4.86865	0.586392	0.0151118
P68368	Tubulin alpha-4A chain OS=Mus musculus GN=Tuba4a PE=1 SV=1 - [TBA4A_MOUSE]	58.04	5	20	199	448	49.8924	5.05908	1.70099	0.00014815
B7ZN92	Integrin alpha L OS=Mus musculus GN=Itgal PE=2 SV=1 - [B7ZN92_MOUSE]	12.33	13	13	17	1160	128.006	5.92236	1.70036	0.00387821
O70138	Neutrophil collagenase OS=Mus musculus GN=Mmp8 PE=2 SV=2 - [MMP8_MOUSE]	23.87	11	11	15	465	53.0922	7.03467	1.70008	0.0179515
A2AQ07	Tubulin beta-1 chain OS=Mus musculus GN=Tubb1 PE=1 SV=1 - [TBB1_MOUSE]	25.06	5	10	24	451	50.4085	5.07178	1.69732	0.000531574
P28271	Cytoplasmic aconitate hydratase OS=Mus musculus GN=Aco1 PE=1 SV=3 - [ACOC_MOUSE]	5.96	5	5	5	889	98.0635	7.50342	0.589181	0.00740864
Q9CPX6	Ubiquitin-like-conjugating enzyme ATG3 OS=Mus musculus GN=Atg3 PE=1 SV=1 - [ATG3_MOUSE]	13.06	3	3	5	314	35.7734	4.71631	1.69642	0.000446306
Q80XH2	Interphotoreceptor matrix proteoglycan 2 OS=Mus musculus GN=Impg2 PE=1 SV=1 - [IMPG2_MOUSE]	0.72	1	1	1	1243	138.015	4.77979	0.589615	0.00732091
Q3TXK6	Putative uncharacterized protein OS=Mus musculus GN=Tsnax PE=2 SV=1 - [Q3TXK6_MOUSE]	3.1	1	1	1	290	32.8917	6.55127	0.58992	0.00312858
O08599	Syntaxin-binding protein 1 OS=Mus musculus GN=Stxbp1 PE=1 SV=2 - [STXB1_MOUSE]	42.26	23	24	49	594	67.5259	6.96143	0.59016	0.0481219
Q6PGG2	GEM-interacting protein OS=Mus musculus GN=Gmip PE=1 SV=1 - [GMIP_MOUSE]	9.68	7	7	8	971	107.478	5.77002	1.69439	0.00326662
P06684	Complement C5 OS=Mus musculus GN=C5 PE=1 SV=2 - [CO5_MOUSE]	12.56	21	21	31	1680	188.759	6.81494	1.6939	0.000537137
P19221	Prothrombin OS=Mus musculus GN=F2 PE=1 SV=1 - [THRB_MOUSE]	36.57	18	19	48	618	70.2237	6.43018	1.69312	0.00225869
Q9D020	Cytosolic 5'-nucleotidase 3A OS=Mus musculus GN=Nt5c3a PE=1 SV=4 - [5NT3A_MOUSE]	24.17	8	8	12	331	37.2284	6.65381	1.69296	0.000197701
A1L0U3	Histone H3 (Fragment) OS=Mus musculus GN=Hist1h3e PE=2 SV=1 - [A1L0U3_MOUSE]	54.14	1	7	238	133	15.0203	11.1362	1.69145	0.00382818
A0A1G5SJR4	Schlafen family member 5 isoform 1 OS=Mus musculus GN=OTTMUSCASG00059405 PE=4 SV=1 - [A0A1G5SJR4_MOUSE]	2.49	2	2	2	884	100.773	6.93213	1.69119	0.0326449
Q61425	Hydroxyacyl-coenzyme A dehydrogenase, mitochondrial OS=Mus musculus GN=Hadh PE=1 SV=2 - [HCDH_MOUSE]	17.52	7	7	10	314	34.4419	8.646	0.591521	0.0407859
D3YWJ5	Tumor necrosis factor alpha-induced protein 8 OS=Mus musculus GN=Tnfaip8 PE=1 SV=1 - [D3YWJ5_MOUSE]	20.21	4	4	8	188	21.8064	8.74854	1.6903	0.018078
Q3U3J9	Putative uncharacterized protein (Fragment) OS=Mus musculus GN=Aldh3b1 PE=2 SV=1 - [Q3U3J9_MOUSE]	22.78	8	9	12	439	48.8771	7.37158	1.68848	0.00371297
P59999	Actin-related protein 2/3 complex subunit 4 OS=Mus musculus GN=Arpc4 PE=1 SV=3 - [ARPC4_MOUSE]	56.55	8	8	25	168	19.6543	8.42627	1.68795	0.00960474
Q78T58	Putative uncharacterized protein OS=Mus musculus GN=Arhgap9 PE=2 SV=1 - [Q78T58_MOUSE]	21.67	7	8	16	406	45.7248	8.03076	1.6877	0.00155315
Q05D35	Cyth4 protein (Fragment) OS=Mus musculus GN=Cyth4 PE=2 SV=1 - [Q05D35_MOUSE]	6.75	2	2	3	385	44.0153	8.71924	1.68767	0.00799454
P84096	Rho-related GTP-binding protein RhoG OS=Mus musculus GN=Rhog PE=1 SV=1 - [RHOG_MOUSE]	64.4	9	10	44	191	21.2949	8.11865	1.68698	0.00141077
Q8VHI5	Vitrin OS=Mus musculus GN=Vit PE=1 SV=2 - [VITRN_MOUSE]	3.54	2	2	2	650	70.6542	9.02686	0.59282	0.0078428
Q5RKP0	Vat1 protein (Fragment) OS=Mus musculus GN=Vat1 PE=2 SV=1 - [Q5RKP0_MOUSE]	25.19	7	7	29	401	42.4947	6.3667	0.593057	0.0233892
Q9DBE0	Cysteine sulfinic acid decarboxylase OS=Mus musculus GN=Csad PE=1 SV=1 - [CSAD_MOUSE]	3.25	2	2	2	493	55.1094	6.60986	0.593088	0.0177502
A0A1W2P8F6	Phosphatidylinositol 4,5-bisphosphate 3-kinase catalytic subunit gamma isoform OS=Mus musculus GN=Pik3cg PE=4 SV=1 - [A0A1W2P8F6_MOUSE]	3.13	3	3	3	1024	117.25	7.15186	1.686	0.00213119
A2BE45	Sushi-repeat-containing protein SRPX OS=Mus musculus GN=Srpx PE=1 SV=1 - [A2BE45_MOUSE]	2.93	1	1	1	444	49.3471	8.73389	0.59326	0.0206684
Q9Z2A7	Diacylglycerol O-acyltransferase 1 OS=Mus musculus GN=Dgat1 PE=1 SV=1 - [DGAT1_MOUSE]	14.06	4	4	5	498	56.7534	9.39307	1.68529	0.00971407
Q7TPM8	Tns1 protein OS=Mus musculus GN=Tns1 PE=2 SV=1 - [Q7TPM8_MOUSE]	2.4	2	2	2	624	65.3726	9.48096	0.593422	0.0133098
E9Q394	A-kinase anchor protein 13 OS=Mus musculus GN=Akap13 PE=1 SV=1 - [AKP13_MOUSE]	0.4	1	1	1	2776	303.786	5.37646	1.68491	0.0295205
Q80UP3	Diacylglycerol kinase zeta OS=Mus musculus GN=Dgkz PE=1 SV=2 - [DGKZ_MOUSE]	1.61	1	1	1	929	103.965	8.08936	1.68385	4.4914e-05
Q91WD9	Secretagogin OS=Mus musculus GN=Scgn PE=2 SV=1 - [SEGN_MOUSE]	2.9	1	1	1	276	32.1251	5.18604	0.594102	0.0468205
O08691	Arginase-2, mitochondrial OS=Mus musculus GN=Arg2 PE=1 SV=1 - [ARGI2_MOUSE]	3.11	1	1	1	354	38.8541	6.58057	1.68317	0.0101392
Q8K4I3	Rho guanine nucleotide exchange factor 6 OS=Mus musculus GN=Arhgef6 PE=1 SV=1 - [ARHG6_MOUSE]	9.6	6	7	9	771	86.9959	5.87158	1.68298	8.76822e-05
P08071	Lactotransferrin OS=Mus musculus GN=Ltf PE=1 SV=4 - [TRFL_MOUSE]	72.7	45	46	284	707	77.788	8.52881	1.68068	0.0355927
Q9Z2X2	26S proteasome non-ATPase regulatory subunit 10 OS=Mus musculus GN=Psmd10 PE=1 SV=3 - [PSD10_MOUSE]	16.02	3	3	3	231	25.0677	6.06201	1.6798	0.00237041
A7E201	Klk11 protein (Fragment) OS=Mus musculus GN=Klk11 PE=2 SV=1 - [A7E201_MOUSE]	3.26	1	1	1	215	23.5383	7.76709	0.595412	0.0113294
Q9CQI6	Coactosin-like protein OS=Mus musculus GN=Cotl1 PE=1 SV=3 - [COTL1_MOUSE]	47.18	7	7	36	142	15.934	5.40186	1.67927	0.0126751
Q9ES46	Beta-parvin OS=Mus musculus GN=Parvb PE=1 SV=1 - [PARVB_MOUSE]	6.85	1	2	3	365	41.6431	6.32861	1.67879	0.000138078
D3Z7P2	Transmembrane protein 109 (Fragment) OS=Mus musculus GN=Tmem109 PE=1 SV=1 - [D3Z7P2_MOUSE]	28.77	2	2	3	73	8.02021	8.70459	0.595812	0.0101688
A0A075B5R5	Immunoglobulin heavy variable 4-1 (Fragment) OS=Mus musculus GN=Ighv4-1 PE=1 SV=7 - [A0A075B5R5_MOUSE]	13.79	1	1	1	116	12.8656	8.89502	1.6776	0.0117889
Q3TRC8	Putative uncharacterized protein OS=Mus musculus GN=Arrb2 PE=2 SV=1 - [Q3TRC8_MOUSE]	20.65	6	7	10	402	45.1273	7.72314	1.67646	0.000519433
Q61696	Heat shock 70 kDa protein 1A OS=Mus musculus GN=Hspa1a PE=1 SV=2 - [HS71A_MOUSE]	42.12	16	22	47	641	70.036	5.71924	0.596703	0.015661
Q9Z0P5	Twinfilin-2 OS=Mus musculus GN=Twf2 PE=1 SV=1 - [TWF2_MOUSE]	31.52	7	9	15	349	39.4464	6.80029	1.67537	0.00133086
Q3TQH4	Carbohydrate sulfotransferase OS=Mus musculus GN=Chst12 PE=2 SV=1 - [Q3TQH4_MOUSE]	3.26	1	1	1	399	46.2854	7.86963	1.67449	0.00159325
Q9DBB8	Trans-1,2-dihydrobenzene-1,2-diol dehydrogenase OS=Mus musculus GN=Dhdh PE=1 SV=1 - [DHDH_MOUSE]	6.61	2	2	2	333	36.2777	6.44287	0.597905	0.0135316
Q9CQ45	Neudesin OS=Mus musculus GN=Nenf PE=1 SV=1 - [NENF_MOUSE]	11.7	2	2	2	171	18.8927	5.2749	0.597952	0.00797703
P51437	Cathelicidin antimicrobial peptide OS=Mus musculus GN=Camp PE=1 SV=2 - [CAMP_MOUSE]	49.42	6	6	46	172	19.4412	8.67529	1.67227	0.0184377
Q91VS7	Microsomal glutathione S-transferase 1 OS=Mus musculus GN=Mgst1 PE=1 SV=3 - [MGST1_MOUSE]	18.71	2	2	7	155	17.5401	9.65674	1.67135	0.00218967
A6PW28	Likely orthologue of H. sapiens chromosome 6 open reading frame 32 (C6orf32) OS=Mus musculus GN=Fam65b PE=1 SV=1 - [A6PW28_MOUSE]	2.94	2	2	2	1053	116.266	5.51611	1.67115	0.000792734
P48036	Annexin A5 OS=Mus musculus GN=Anxa5 PE=1 SV=1 - [ANXA5_MOUSE]	73.98	22	23	127	319	35.7302	4.95752	0.598834	0.00916093
Q80UW2	F-box only protein 2 OS=Mus musculus GN=Fbxo2 PE=1 SV=1 - [FBX2_MOUSE]	11.45	2	2	2	297	33.6551	4.28467	0.599075	0.00938871
Q8BFW7	Lipoma-preferred partner homolog OS=Mus musculus GN=Lpp PE=1 SV=1 - [LPP_MOUSE]	1.47	1	1	1	613	65.8479	7.37158	0.599161	0.00389745
Q8VDD5	Myosin-9 OS=Mus musculus GN=Myh9 PE=1 SV=4 - [MYH9_MOUSE]	60.31	95	117	772	1960	226.232	5.65576	1.66695	0.00341268
D3Z0B9	Aldehyde dehydrogenase family 16 member A1 OS=Mus musculus GN=Aldh16a1 PE=1 SV=3 - [D3Z0B9_MOUSE]	4.11	3	3	3	754	79.439	6.25244	1.66476	0.0196956
P97315	Cysteine and glycine-rich protein 1 OS=Mus musculus GN=Csrp1 PE=1 SV=3 - [CSRP1_MOUSE]	38.34	7	7	19	193	20.5698	8.57275	0.60118	0.00826369
O55126	Protein NipSnap homolog 2 OS=Mus musculus GN=Nipsnap2 PE=1 SV=1 - [NIPS2_MOUSE]	21	5	6	12	281	32.9119	9.26123	0.601652	0.0293912
Q9WTP7	GTP:AMP phosphotransferase AK3, mitochondrial OS=Mus musculus GN=Ak3 PE=1 SV=3 - [KAD3_MOUSE]	42.73	9	9	18	227	25.4105	8.83643	0.602459	0.0327164
Q3TQP6	Malic enzyme OS=Mus musculus GN=Me1 PE=1 SV=1 - [Q3TQP6_MOUSE]	4.89	2	2	2	552	61.4417	6.48096	0.602538	0.0141042
Q3U5N9	Annexin OS=Mus musculus GN=Anxa1 PE=2 SV=1 - [Q3U5N9_MOUSE]	70.81	1	24	361	346	38.6509	7.02002	1.6586	0.00897588
P16406	Glutamyl aminopeptidase OS=Mus musculus GN=Enpep PE=1 SV=1 - [AMPE_MOUSE]	1.8	2	2	2	945	107.888	5.43994	0.603108	0.00727607
G3XA09	Apoptotic protease-activating factor 1 OS=Mus musculus GN=Apaf1 PE=1 SV=1 - [G3XA09_MOUSE]	4.77	7	7	7	1238	139.834	6.45557	1.65766	0.00423108
A0A0N4SUN4	Rabenosyn-5 (Fragment) OS=Mus musculus GN=Rbsn PE=1 SV=1 - [A0A0N4SUN4_MOUSE]	7.04	1	1	1	142	16.5417	9.31982	1.65765	0.00577836
E9Q1V9	Calcium/calmodulin-dependent protein kinase type II subunit delta OS=Mus musculus GN=Camk2d PE=1 SV=2 - [E9Q1V9_MOUSE]	24.18	5	11	18	488	55.258	7.56201	0.603449	0.0112418
Q91V69	CD14 antigen (Fragment) OS=Mus musculus GN=CD14 PE=4 SV=1 - [Q91V69_MOUSE]	37.36	11	11	21	356	38.0578	5.19873	1.6568	0.00699292
A0A0R4J0P1	Acyl-Coenzyme A dehydrogenase family, member 8 OS=Mus musculus GN=Acad8 PE=1 SV=1 - [A0A0R4J0P1_MOUSE]	2.18	1	1	1	413	45.0624	8.01611	0.603609	0.0166849
Q9CZH7	Matrix-remodeling-associated protein 7 OS=Mus musculus GN=Mxra7 PE=1 SV=2 - [MXRA7_MOUSE]	35.96	3	3	4	178	19.4453	4.25928	0.603767	0.00948162
P47757	F-actin-capping protein subunit beta OS=Mus musculus GN=Capzb PE=1 SV=3 - [CAPZB_MOUSE]	38.99	1	11	52	277	31.3258	5.74463	0.603798	0.0103432
E9Q1Y3	Apolipoprotein B-100 (Fragment) OS=Mus musculus GN=Apob PE=1 SV=1 - [E9Q1Y3_MOUSE]	4.56	18	18	20	4456	503.589	6.82959	1.65588	0.00067355
Q3TJP6	Putative uncharacterized protein OS=Mus musculus GN=Cd34 PE=2 SV=1 - [Q3TJP6_MOUSE]	5.85	2	2	2	325	35.2085	5.16064	0.603934	0.041543
Q62261	Spectrin beta chain, non-erythrocytic 1 OS=Mus musculus GN=Sptbn1 PE=1 SV=2 - [SPTB2_MOUSE]	46.59	81	93	229	2363	274.052	5.57959	0.603982	0.009972
B2RUF9	Olfm4 protein OS=Mus musculus GN=Olfm4 PE=2 SV=1 - [B2RUF9_MOUSE]	14.85	6	6	10	505	57.255	6.21436	1.65501	0.00668431
A0A1B0GR19	Reticulocalbin-3 (Fragment) OS=Mus musculus GN=Rcn3 PE=1 SV=1 - [A0A1B0GR19_MOUSE]	30.29	7	7	17	274	31.8233	4.89404	0.604374	0.0407412
P40124	Adenylyl cyclase-associated protein 1 OS=Mus musculus GN=Cap1 PE=1 SV=4 - [CAP1_MOUSE]	53.16	19	19	89	474	51.5324	7.51807	1.65412	0.00641999
Q3UAZ7	Putative uncharacterized protein (Fragment) OS=Mus musculus GN=Hmgb2 PE=2 SV=1 - [Q3UAZ7_MOUSE]	47.51	9	12	57	181	20.5205	9.81787	1.65386	0.0178259
Q80YT5	Spermatogenesis-associated protein 20 OS=Mus musculus GN=Spata20 PE=1 SV=1 - [SPT20_MOUSE]	4.3	1	1	2	790	88.4159	7.04932	0.605126	0.0288195
Q80W40	Acyl-coenzyme A synthetase ACSM4, mitochondrial OS=Mus musculus GN=Acsm4 PE=2 SV=1 - [ACSM4_MOUSE]	1.21	1	1	1	580	65.3853	7.72314	0.606173	0.00402622
F6YKG7	Gamma-sarcoglycan (Fragment) OS=Mus musculus GN=Sgcg PE=1 SV=1 - [F6YKG7_MOUSE]	20.65	1	1	1	92	9.75011	5.75732	0.606855	0.00385774
D3Z7D5	Collagen alpha-2(VI) chain OS=Mus musculus GN=Col6a2 PE=1 SV=1 - [D3Z7D5_MOUSE]	20.36	1	18	102	933	98.9268	5.90967	0.607382	0.00850764
Q8BH80	Putative uncharacterized protein OS=Mus musculus GN=Vapb PE=1 SV=1 - [Q8BH80_MOUSE]	27.16	6	7	13	243	26.901	7.78174	0.607443	0.00686586
Q9EPL4	Methyltransferase-like protein 9 OS=Mus musculus GN=Mettl9 PE=1 SV=1 - [METL9_MOUSE]	9.12	2	2	4	318	36.4026	6.68311	1.64505	0.000338314
P11928	2'-5'-oligoadenylate synthase 1A OS=Mus musculus GN=Oas1a PE=1 SV=2 - [OAS1A_MOUSE]	22.62	6	6	10	367	42.4019	8.08936	1.64501	0.00269244
Q61838	Pregnancy zone protein OS=Mus musculus GN=Pzp PE=1 SV=3 - [PZP_MOUSE]	32.24	38	39	151	1495	165.748	6.68311	1.64453	0.00224365
Q3U5H8	Putative uncharacterized protein (Fragment) OS=Mus musculus GN=Hmox1 PE=2 SV=1 - [Q3U5H8_MOUSE]	51.14	9	9	31	264	30.1782	6.53662	1.64401	0.0220746
P49710	Hematopoietic lineage cell-specific protein OS=Mus musculus GN=Hcls1 PE=1 SV=2 - [HCLS1_MOUSE]	28.81	13	13	23	486	54.2072	4.84326	1.64394	0.0334305
Q62241	U1 small nuclear ribonucleoprotein C OS=Mus musculus GN=Snrpc PE=1 SV=1 - [RU1C_MOUSE]	13.21	2	2	2	159	17.3512	9.67139	0.608625	0.000722477
F8WGT1	Adenosylhomocysteinase OS=Mus musculus GN=Ahcyl2 PE=1 SV=1 - [F8WGT1_MOUSE]	19.77	3	12	13	612	66.7285	7.35693	0.608671	0.00347013
D3Z2B3	Acyl-Coenzyme A dehydrogenase family, member 12 OS=Mus musculus GN=Acad12 PE=1 SV=1 - [D3Z2B3_MOUSE]	4.02	1	1	1	373	41.3239	8.30908	0.608825	0.00126076
P0DN34	NADH dehydrogenase [ubiquinone] 1 beta subcomplex subunit 1 OS=Mus musculus GN=Ndufb1 PE=3 SV=1 - [NDUB1_MOUSE]	19.3	1	1	2	57	6.94959	8.20654	0.60885	0.0233088
Q8BYW1	Rho GTPase-activating protein 25 OS=Mus musculus GN=Arhgap25 PE=1 SV=2 - [RHG25_MOUSE]	19.14	12	12	13	648	73.337	6.37939	1.64223	0.00636702
E9Q4B5	Coiled-coil domain-containing protein 58 OS=Mus musculus GN=Ccdc58 PE=1 SV=1 - [E9Q4B5_MOUSE]	10.78	1	1	1	102	11.9521	8.646	0.609126	0.00324285
Q8CAN1	Putative uncharacterized protein OS=Mus musculus GN=Stx3 PE=2 SV=1 - [Q8CAN1_MOUSE]	15.33	4	4	6	287	32.8329	5.2876	0.609137	0.0224712
P14152	Malate dehydrogenase, cytoplasmic OS=Mus musculus GN=Mdh1 PE=1 SV=3 - [MDHC_MOUSE]	32.63	11	11	37	334	36.4881	6.58057	0.60932	0.019127
B1AUB6	Nuclear factor 1 (Fragment) OS=Mus musculus GN=Nfia PE=1 SV=1 - [B1AUB6_MOUSE]	10.67	2	2	2	225	25.8964	8.49951	0.609444	0.0464647
P11679	Keratin, type II cytoskeletal 8 OS=Mus musculus GN=Krt8 PE=1 SV=4 - [K2C8_MOUSE]	24.9	6	15	42	490	54.5315	5.8208	0.609458	0.0270601
Q61644	Protein kinase C and casein kinase substrate in neurons protein 1 OS=Mus musculus GN=Pacsin1 PE=1 SV=1 - [PACN1_MOUSE]	23.36	8	9	12	441	50.5435	5.23682	0.609608	0.0193296
Q04857	Collagen alpha-1(VI) chain OS=Mus musculus GN=Col6a1 PE=1 SV=1 - [CO6A1_MOUSE]	38.05	32	32	286	1025	108.422	5.36377	0.609692	0.00732681
Q3UZA1	CapZ-interacting protein OS=Mus musculus GN=Rcsd1 PE=1 SV=1 - [CPZIP_MOUSE]	6.07	2	2	5	412	44.0874	5.16064	1.63834	0.00249848
Q80XL7	Metallophosphoesterase 1 OS=Mus musculus GN=Mppe1 PE=2 SV=1 - [MPPE1_MOUSE]	1.52	1	1	1	396	45.9825	8.27979	1.63797	0.00295283
P97813	Phospholipase D2 OS=Mus musculus GN=Pld2 PE=1 SV=2 - [PLD2_MOUSE]	1.5	1	1	1	933	106.101	7.38623	1.63788	0.00642053
B1AW40	Rho GTPase activating protein 15, isoform CRA_c OS=Mus musculus GN=Arhgap15 PE=1 SV=1 - [B1AW40_MOUSE]	3.98	1	2	3	477	54.9715	9.5835	1.63685	0.00619001
Q8BGZ7	Keratin, type II cytoskeletal 75 OS=Mus musculus GN=Krt75 PE=1 SV=1 - [K2C75_MOUSE]	18.51	1	13	67	551	59.7039	8.30908	0.611133	0.0485736
P51942	Cartilage matrix protein OS=Mus musculus GN=Matn1 PE=2 SV=2 - [MATN1_MOUSE]	2.2	1	1	1	500	54.3872	7.53271	0.611161	0.0151757
Q8C5B5	Perilipin OS=Mus musculus GN=Plin2 PE=2 SV=1 - [Q8C5B5_MOUSE]	23.79	7	7	11	412	45.321	7.13721	1.63611	0.00145119
A0A0R4J0X5	Alpha-1-antitrypsin 1-3 OS=Mus musculus GN=Serpina1c PE=1 SV=1 - [A0A0R4J0X5_MOUSE]	35.59	4	13	124	413	45.8254	5.5415	1.63383	0.000747656
Q78IW0	4930583H14Rik protein OS=Mus musculus GN=Mgarp PE=2 SV=1 - [Q78IW0_MOUSE]	7.57	3	3	15	251	26.4112	3.94189	0.612094	0.0309454
Q6PGA2	GTP-binding protein RAD OS=Mus musculus GN=Rrad PE=1 SV=1 - [Q6PGA2_MOUSE]	5.21	1	1	1	307	33.2009	9.26123	1.63133	0.000432509
Q9D8T2	Gasdermin-D OS=Mus musculus GN=Gsdmdc1 PE=1 SV=1 - [GSDMD_MOUSE]	21.77	10	10	14	487	53.2043	5.09717	1.62995	0.00441639
O35215	D-dopachrome decarboxylase OS=Mus musculus GN=Ddt PE=1 SV=3 - [DOPD_MOUSE]	38.98	4	4	16	118	13.0688	6.53662	0.61352	0.00565399
A6H6A9	Rab GTPase-activating protein 1-like OS=Mus musculus GN=Rabgap1l PE=1 SV=1 - [RBG1L_MOUSE]	1.1	1	1	1	815	92.3449	5.31299	1.62831	0.00172234
Q8BHB9	Chloride intracellular channel protein 6 OS=Mus musculus GN=Clic6 PE=1 SV=1 - [CLIC6_MOUSE]	6.71	2	2	2	596	62.8478	4.32275	0.614144	0.0216744
F8VQJ3	Laminin subunit gamma-1 OS=Mus musculus GN=Lamc1 PE=1 SV=1 - [F8VQJ3_MOUSE]	16.55	24	24	45	1607	177.074	5.18604	0.614277	0.0155555
Q91VJ4	Serine/threonine-protein kinase 38 OS=Mus musculus GN=Stk38 PE=1 SV=1 - [STK38_MOUSE]	12.04	5	5	7	465	54.1394	7.34229	1.62777	0.000500893
P08905	Lysozyme C-2 OS=Mus musculus GN=Lyz2 PE=1 SV=2 - [LYZ2_MOUSE]	36.49	4	4	27	148	16.6782	8.80713	1.6246	0.0259576
P28033	CCAAT/enhancer-binding protein beta OS=Mus musculus GN=Cebpb PE=1 SV=1 - [CEBPB_MOUSE]	11.15	3	3	4	296	31.4259	8.55811	1.62432	0.00663611
A0A0J9YUX0	FXYD domain-containing ion transport regulator 5 (Fragment) OS=Mus musculus GN=Fxyd5 PE=1 SV=3 - [A0A0J9YUX0_MOUSE]	7.41	1	1	1	108	11.4658	7.18115	1.6232	0.0211032
Q9D1L0	Coiled-coil-helix-coiled-coil-helix domain-containing protein 2 OS=Mus musculus GN=Chchd2 PE=2 SV=1 - [CHCH2_MOUSE]	22.22	2	2	2	153	15.6508	9.65674	0.616226	0.000240871
A2BHR2	Lipocalin 11 OS=Mus musculus GN=Lcn11 PE=1 SV=1 - [A2BHR2_MOUSE]	11.8	2	2	3	178	20.4062	6.52197	1.62267	0.00646899
Q8CAG6	Pleckstrin OS=Mus musculus GN=Plek PE=1 SV=1 - [Q8CAG6_MOUSE]	26.3	7	7	16	327	37.131	7.43018	1.62209	0.00493648
B1AZF9	Apoptosis-associated tyrosine kinase OS=Mus musculus GN=Aatk PE=1 SV=1 - [B1AZF9_MOUSE]	0.68	1	1	1	1317	139.365	4.55127	1.62173	0.0029647
P51859	Hepatoma-derived growth factor OS=Mus musculus GN=Hdgf PE=1 SV=2 - [HDGF_MOUSE]	37.13	7	8	19	237	26.2526	4.83057	0.616936	0.000428597
A2AD84	Serine/threonine-protein kinase 26 OS=Mus musculus GN=Stk26 PE=1 SV=1 - [A2AD84_MOUSE]	13.52	2	5	7	392	43.9253	5.33838	1.62066	0.000648564
P06683	Complement component C9 OS=Mus musculus GN=C9 PE=1 SV=2 - [CO9_MOUSE]	25.18	13	13	23	548	61.9623	5.78271	1.61893	0.00308618
Q02105	Complement C1q subcomponent subunit C OS=Mus musculus GN=C1qc PE=1 SV=2 - [C1QC_MOUSE]	16.26	3	3	3	246	25.9749	8.54346	1.618	0.00577016
Q14AX9	Mannose receptor, C type 2 OS=Mus musculus GN=Mrc2 PE=2 SV=1 - [Q14AX9_MOUSE]	2.91	3	3	3	1479	166.94	5.94775	0.618109	0.049132
D6RH59	Tetratricopeptide repeat protein 38 OS=Mus musculus GN=Ttc38 PE=1 SV=1 - [D6RH59_MOUSE]	17.74	1	1	1	62	6.73532	7.85498	0.618167	0.000642688
P70296	Phosphatidylethanolamine-binding protein 1 OS=Mus musculus GN=Pebp1 PE=1 SV=3 - [PEBP1_MOUSE]	70.59	8	8	32	187	20.8173	5.40186	0.618377	0.00803369
C9VZF3	6-phosphofructo-2-kinase/fructose-2, 6-bisphosphatase 4 splice isoform 9 OS=Mus musculus GN=Pfkfb4 PE=2 SV=1 - [C9VZF3_MOUSE]	23.33	6	8	9	330	38.195	5.12256	1.61702	0.00100937
Q3UNN4	Putative uncharacterized protein OS=Mus musculus GN=Smarcc1 PE=1 SV=1 - [Q3UNN4_MOUSE]	4.37	1	4	5	1098	122.703	5.73193	1.61685	0.00430043
A2AIV8	Caspase recruitment domain-containing protein 9 OS=Mus musculus GN=Card9 PE=1 SV=1 - [CARD9_MOUSE]	9.51	4	4	5	536	62.4229	5.73193	1.61605	0.00684
P50608	Fibromodulin OS=Mus musculus GN=Fmod PE=2 SV=1 - [FMOD_MOUSE]	34.57	4	12	83	376	43.0275	6.03662	0.619051	0.0134134
A6PWP8	MAP kinase-activating death domain protein OS=Mus musculus GN=Madd PE=1 SV=1 - [A6PWP8_MOUSE]	0.81	1	1	1	1115	123.283	6.02393	0.619111	0.00210897
Q9CZC8	Secernin-1 OS=Mus musculus GN=Scrn1 PE=1 SV=1 - [SCRN1_MOUSE]	17.15	6	6	12	414	46.2966	4.79248	0.619322	0.0197103
O35988	Syndecan-4 OS=Mus musculus GN=Sdc4 PE=1 SV=1 - [SDC4_MOUSE]	7.07	1	1	3	198	21.469	4.41162	0.619606	0.00348202
A0A0B4J1L8	Immunoglobulin superfamily member 2 OS=Mus musculus GN=Cd101 PE=4 SV=1 - [A0A0B4J1L8_MOUSE]	0.87	1	1	1	1029	113.706	8.1333	1.61375	0.0115608
Q6DFX2	Anthrax toxin receptor 2 OS=Mus musculus GN=Antxr2 PE=1 SV=1 - [ANTR2_MOUSE]	8.21	3	3	4	487	53.1506	7.56201	1.61324	0.00259768
P30275	Creatine kinase U-type, mitochondrial OS=Mus musculus GN=Ckmt1 PE=1 SV=1 - [KCRU_MOUSE]	27.75	6	8	13	418	46.9742	8.1626	0.620196	0.0356303
O55026	Ectonucleoside triphosphate diphosphohydrolase 2 OS=Mus musculus GN=Entpd2 PE=1 SV=2 - [ENTP2_MOUSE]	5.05	2	2	2	495	54.2848	8.36768	0.620362	0.028009
Q80W54	CAAX prenyl protease 1 homolog OS=Mus musculus GN=Zmpste24 PE=1 SV=2 - [FACE1_MOUSE]	17.89	8	8	22	475	54.6994	6.94678	1.61182	0.0010605
P48774	Glutathione S-transferase Mu 5 OS=Mus musculus GN=Gstm5 PE=1 SV=1 - [GSTM5_MOUSE]	12.95	3	3	3	224	26.6172	7.21045	0.620578	0.00618039
O08553	Dihydropyrimidinase-related protein 2 OS=Mus musculus GN=Dpysl2 PE=1 SV=2 - [DPYL2_MOUSE]	47.73	16	20	67	572	62.2386	6.37939	0.620591	0.0116845
Q2TBF9	Microtubule-associated protein 1 light chain 3 beta OS=Mus musculus GN=Map1lc3b PE=2 SV=1 - [Q2TBF9_MOUSE]	22.4	3	3	4	125	14.6556	8.42627	0.620633	0.00697579
Q8BW75	Amine oxidase [flavin-containing] B OS=Mus musculus GN=Maob PE=1 SV=4 - [AOFB_MOUSE]	1.54	1	1	1	520	58.5204	8.29443	0.620912	0.0306282
A0A0R4J0T2	C-type lectin domain family 12 member A OS=Mus musculus GN=Clec12a PE=1 SV=1 - [A0A0R4J0T2_MOUSE]	8.99	3	3	4	267	30.6775	7.76709	1.61045	0.0044878
Q8BPU7	Engulfment and cell motility protein 1 OS=Mus musculus GN=Elmo1 PE=1 SV=2 - [ELMO1_MOUSE]	19.26	14	14	24	727	83.8817	6.27783	1.60984	0.00309857
D3YU15	Dimethylarginine dimethylaminohydrolase 1, isoform CRA_a OS=Mus musculus GN=Ddah1 PE=1 SV=1 - [D3YU15_MOUSE]	34.62	4	5	10	182	20.2282	5.84619	0.621337	0.0077656
E9Q4G8	CD166 antigen OS=Mus musculus GN=Alcam PE=1 SV=1 - [E9Q4G8_MOUSE]	1.8	1	1	1	555	61.8614	6.06201	0.621682	0.0314771
Q9ERD7	Tubulin beta-3 chain OS=Mus musculus GN=Tubb3 PE=1 SV=1 - [TBB3_MOUSE]	39.56	2	15	107	450	50.3862	4.93213	0.622051	0.0357472
Q3TZV8	Putative uncharacterized protein OS=Mus musculus PE=2 SV=1 - [Q3TZV8_MOUSE]	22.99	1	1	1	87	10.4602	5.66846	1.60722	0.00855089
Q76L85	TagL-beta OS=Mus musculus GN=Pglyrp2 PE=2 SV=1 - [Q76L85_MOUSE]	1.8	1	1	1	500	54.4139	7.06396	1.6066	0.000876612
Q5SXI6	NACHT, LRR and PYD domains-containing protein 3 (Fragment) OS=Mus musculus GN=Nlrp3 PE=1 SV=1 - [Q5SXI6_MOUSE]	4.62	1	1	1	173	20.4721	7.35693	1.60651	0.00269943
Q61730	Interleukin-1 receptor accessory protein OS=Mus musculus GN=Il1rap PE=1 SV=1 - [IL1AP_MOUSE]	10.35	5	5	6	570	65.6986	7.76709	1.60606	0.000448091
P27546	Microtubule-associated protein 4 OS=Mus musculus GN=Map4 PE=1 SV=3 - [MAP4_MOUSE]	28.18	24	24	37	1125	117.357	4.98291	0.622648	0.0114082
A0A0R4J1D0	Copine-2 OS=Mus musculus GN=Cpne2 PE=1 SV=1 - [A0A0R4J1D0_MOUSE]	9.32	3	4	8	547	60.8686	5.96045	1.60589	0.00251488
Q00519	Xanthine dehydrogenase/oxidase OS=Mus musculus GN=Xdh PE=1 SV=5 - [XDH_MOUSE]	19.63	21	22	32	1335	146.468	7.56201	1.60538	0.00141231
Q9JJ28	Protein flightless-1 homolog OS=Mus musculus GN=Flii PE=1 SV=1 - [FLII_MOUSE]	14.08	17	17	20	1271	144.712	6.06201	1.6048	0.00326056
Q5UCA9	Ribonuclease 4 OS=Mus musculus GN=Rnase4 PE=2 SV=1 - [Q5UCA9_MOUSE]	23.81	3	3	3	147	16.9104	8.85107	0.623257	6.78884e-05
B9EJ70	Dedicator of cytokinesis 8 OS=Mus musculus GN=Dock8 PE=2 SV=1 - [B9EJ70_MOUSE]	7.29	16	16	22	2100	238.838	6.96143	1.60425	0.00269272
Q60696	Melanocyte protein PMEL OS=Mus musculus GN=Pmel PE=1 SV=1 - [PMEL_MOUSE]	3.19	2	2	2	626	65.9385	5.79541	0.623515	0.0146481
Q3V2N5	Putative uncharacterized protein OS=Mus musculus GN=Sntb2 PE=2 SV=1 - [Q3V2N5_MOUSE]	11.35	6	6	6	520	56.3742	8.80713	0.623519	0.0143412
Q3TPD9	Amine oxidase (Fragment) OS=Mus musculus GN=Maoa PE=2 SV=1 - [Q3TPD9_MOUSE]	5.97	2	3	3	519	58.7493	7.97217	0.62363	0.016383
Z4YKV1	Guanine nucleotide-binding protein G(s) subunit alpha isoforms short OS=Mus musculus GN=Gnas PE=1 SV=1 - [Z4YKV1_MOUSE]	16.36	5	6	20	379	44.1503	6.46826	0.624714	0.038563
Q9DCT8	Cysteine-rich protein 2 OS=Mus musculus GN=Crip2 PE=1 SV=1 - [CRIP2_MOUSE]	13.94	2	2	2	208	22.7121	8.63135	0.624863	0.00335574
Q9CVB6	Actin-related protein 2/3 complex subunit 2 OS=Mus musculus GN=Arpc2 PE=1 SV=3 - [ARPC2_MOUSE]	37	12	12	48	300	34.3355	7.35693	1.60031	0.00551403
A0A1G5SK64	Immunity related GTPase family D OS=Mus musculus domesticus GN=OTTMUSWSBG00059284 PE=4 SV=1 - [A0A1G5SK64_MOUSE]	13.81	6	6	7	420	46.7553	6.7417	1.60012	0.011042
Q3TJ10	Putative uncharacterized protein OS=Mus musculus GN=Adpgk PE=2 SV=1 - [Q3TJ10_MOUSE]	33.13	11	11	33	495	53.7975	5.70654	1.59972	0.00225709
Q3THE2	Myosin regulatory light chain 12B OS=Mus musculus GN=Myl12b PE=1 SV=2 - [ML12B_MOUSE]	66.28	1	9	56	172	19.7665	4.84326	1.59894	0.0104041
E9PZP3	Receptor-interacting serine/threonine-protein kinase 3 OS=Mus musculus GN=Ripk3 PE=1 SV=1 - [E9PZP3_MOUSE]	3.79	2	2	2	422	46.1671	6.46826	1.5978	0.00556031
Q8K354	Carbonyl reductase [NADPH] 3 OS=Mus musculus GN=Cbr3 PE=1 SV=1 - [CBR3_MOUSE]	3.97	1	1	1	277	30.9339	6.56592	0.62605	0.0224902
Q8C3J5	Dedicator of cytokinesis protein 2 OS=Mus musculus GN=Dock2 PE=1 SV=3 - [DOCK2_MOUSE]	15.54	26	27	37	1828	211.568	6.99072	1.59695	0.00186903
P39655	Arachidonate 12-lipoxygenase, 12S-type OS=Mus musculus GN=Alox12 PE=1 SV=4 - [LOX12_MOUSE]	3.92	2	2	2	663	75.3413	6.18896	1.59487	0.00318071
Q8CBM2	Aspartyl/asparaginyl beta-hydroxylase OS=Mus musculus GN=Asph PE=1 SV=1 - [Q8CBM2_MOUSE]	11.09	5	6	10	658	75.0813	4.90674	0.627444	0.00523562
P11352	Glutathione peroxidase 1 OS=Mus musculus GN=Gpx1 PE=1 SV=2 - [GPX1_MOUSE]	46.27	7	7	21	201	22.3162	7.21045	1.59285	0.00828184
Q8K1M3	Protein kinase, cAMP dependent regulatory, type II alpha OS=Mus musculus GN=Prkar2a PE=1 SV=1 - [Q8K1M3_MOUSE]	18.91	7	7	10	402	45.5607	4.93213	0.628091	0.0127371
Q9Z1B7	Mitogen-activated protein kinase 13 OS=Mus musculus GN=Mapk13 PE=1 SV=2 - [MK13_MOUSE]	15.85	5	6	8	366	42.0447	8.57275	1.59211	0.000212782
Q3TYE5	Limbic system-associated membrane protein OS=Mus musculus GN=Lsamp PE=1 SV=1 - [Q3TYE5_MOUSE]	10.06	3	3	3	338	37.2871	6.68311	0.628191	0.0453898
Q9JKF1	Ras GTPase-activating-like protein IQGAP1 OS=Mus musculus GN=Iqgap1 PE=1 SV=2 - [IQGA1_MOUSE]	51.9	66	70	216	1657	188.624	6.48096	1.59176	0.00277425
P46467	Vacuolar protein sorting-associated protein 4B OS=Mus musculus GN=Vps4b PE=1 SV=2 - [VPS4B_MOUSE]	28.15	8	12	18	444	49.3885	7.10791	1.59172	0.000589704
Q9R0P5	Destrin OS=Mus musculus GN=Dstn PE=1 SV=3 - [DEST_MOUSE]	66.67	11	12	81	165	18.5095	7.97217	1.59164	0.000154682
P05063	Fructose-bisphosphate aldolase C OS=Mus musculus GN=Aldoc PE=1 SV=4 - [ALDOC_MOUSE]	46.56	10	15	56	363	39.3702	7.12256	0.629252	0.0205981
Q61877	Envelope protein OS=Mus musculus PE=4 SV=1 - [Q61877_MOUSE]	11.08	6	6	6	632	68.466	8.29443	1.58889	0.00410166
A2NHM3	If kappa light chain (Fragment) OS=Mus musculus GN=Igkc PE=1 SV=1 - [A2NHM3_MOUSE]	22.37	1	4	10	219	24.1498	7.32764	1.58809	0.0251106
E9Q8L9	Rab11 family-interacting protein 1 OS=Mus musculus GN=Rab11fip1 PE=1 SV=1 - [E9Q8L9_MOUSE]	5.15	5	5	5	1166	124.948	5.79541	1.58748	0.00112586
P06728	Apolipoprotein A-IV OS=Mus musculus GN=Apoa4 PE=1 SV=3 - [APOA4_MOUSE]	45.32	17	17	33	395	45.001	5.46533	1.58727	0.00610026
Q99J08	SEC14-like protein 2 OS=Mus musculus GN=Sec14l2 PE=1 SV=1 - [S14L2_MOUSE]	1.99	1	1	1	403	46.2706	7.10791	0.630115	0.0170721
A0A0R4J027	Cis-aconitate decarboxylase OS=Mus musculus GN=Acod1 PE=1 SV=1 - [A0A0R4J027_MOUSE]	19.26	8	8	19	488	53.7126	7.54736	1.58647	0.0105223
Q8CHH9	Septin-8 OS=Mus musculus GN=Sept8 PE=1 SV=4 - [SEPT8_MOUSE]	18.18	4	8	15	429	49.7812	5.99854	0.63083	0.0110384
P47809	Dual specificity mitogen-activated protein kinase kinase 4 OS=Mus musculus GN=Map2k4 PE=1 SV=2 - [MP2K4_MOUSE]	12.09	5	5	7	397	44.0853	8.07471	1.58495	0.000658412
Q3TRX6	DnaJ homolog subfamily C member 2 OS=Mus musculus GN=Dnajc2 PE=1 SV=1 - [Q3TRX6_MOUSE]	8.38	1	1	1	191	21.7368	6.55127	1.58449	0.00147233
B1ATD1	Lymphocyte cytosolic protein 2 OS=Mus musculus GN=Lcp2 PE=1 SV=2 - [B1ATD1_MOUSE]	2.87	1	1	1	523	59.1115	5.99854	1.58349	0.0304579
P18572	Basigin OS=Mus musculus GN=Bsg PE=1 SV=2 - [BASI_MOUSE]	23.65	9	9	20	389	42.4183	5.84619	0.631736	0.0441007
E9Q175	Unconventional myosin-VI OS=Mus musculus GN=Myo6 PE=1 SV=1 - [E9Q175_MOUSE]	7.58	10	10	10	1253	144.682	8.51416	0.631759	0.0188423
Q6PD03	Serine/threonine-protein phosphatase 2A 56 kDa regulatory subunit alpha isoform OS=Mus musculus GN=Ppp2r5a PE=1 SV=1 - [2A5A_MOUSE]	13.99	6	6	9	486	56.3112	7.03467	1.58255	0.000216543
E9Q456	Tropomyosin alpha-1 chain OS=Mus musculus GN=Tpm1 PE=1 SV=1 - [E9Q456_MOUSE]	43.15	1	12	101	248	28.6506	4.76709	0.632617	0.0162474
Q640N1	Adipocyte enhancer-binding protein 1 OS=Mus musculus GN=Aebp1 PE=1 SV=1 - [AEBP1_MOUSE]	5.94	6	6	8	1128	128.284	5.08447	0.632659	0.00181894
E9QK82	Myelin protein P0 OS=Mus musculus GN=Mpz PE=1 SV=1 - [E9QK82_MOUSE]	8.87	2	2	4	248	27.6344	9.46631	0.63283	0.0346799
Q8CD09	Putative uncharacterized protein OS=Mus musculus GN=Lima1 PE=2 SV=1 - [Q8CD09_MOUSE]	16.53	9	9	11	593	65.977	5.90967	0.632937	3.64949e-05
Q05DU8	Ribonucleoside-diphosphate reductase (Fragment) OS=Mus musculus GN=Rrm1 PE=2 SV=1 - [Q05DU8_MOUSE]	5.91	4	4	4	762	86.7821	7.47412	1.57967	0.0189617
Q8C845	EF-hand domain-containing protein D2 OS=Mus musculus GN=Efhd2 PE=1 SV=1 - [Q8C845_MOUSE]	31.67	7	7	22	240	26.7836	5.13525	1.57841	0.00758221
O09159	Lysosomal alpha-mannosidase OS=Mus musculus GN=Man2b1 PE=1 SV=4 - [MA2B1_MOUSE]	5.23	5	5	6	1013	114.576	8.1333	1.57787	0.00680854
Q9ES52	Phosphatidylinositol 3,4,5-trisphosphate 5-phosphatase 1 OS=Mus musculus GN=Inpp5d PE=1 SV=2 - [SHIP1_MOUSE]	6.13	8	8	9	1191	133.458	7.79639	1.57611	0.0157438
Q8CCK0	Core histone macro-H2A.2 OS=Mus musculus GN=H2afy2 PE=1 SV=3 - [H2AW_MOUSE]	27.96	7	9	19	372	40.0674	9.68604	0.634909	0.0299026
Q9DAW9	Calponin-3 OS=Mus musculus GN=Cnn3 PE=1 SV=1 - [CNN3_MOUSE]	27.58	6	8	13	330	36.4058	5.71924	0.635329	0.00662974
P70699	Lysosomal alpha-glucosidase OS=Mus musculus GN=Gaa PE=1 SV=2 - [LYAG_MOUSE]	2.73	2	2	2	953	106.18	5.8335	0.635492	0.00177182
Q8CIB5	Fermitin family homolog 2 OS=Mus musculus GN=Fermt2 PE=1 SV=1 - [FERM2_MOUSE]	10.29	7	7	7	680	77.7505	6.69775	0.635821	0.00797799
P26262	Plasma kallikrein OS=Mus musculus GN=Klkb1 PE=1 SV=2 - [KLKB1_MOUSE]	11.76	7	7	8	638	71.3359	8.01611	1.5727	0.0028935
Q8BHD7	Polypyrimidine tract-binding protein 3 OS=Mus musculus GN=Ptbp3 PE=1 SV=1 - [PTBP3_MOUSE]	22.37	6	9	15	523	56.6653	9.12939	1.57269	0.00958477
D3YXF5	Complement component 7 OS=Mus musculus GN=C7 PE=1 SV=2 - [D3YXF5_MOUSE]	2.13	2	2	2	845	93.2763	6.37939	1.57267	0.00585151
B2RY05	Pik3r4 protein OS=Mus musculus GN=Pik3r4 PE=2 SV=1 - [B2RY05_MOUSE]	1.6	2	2	2	1191	133.827	7.34229	0.635924	0.0288475
A0A0A6YX50	Protoporphyrinogen oxidase (Fragment) OS=Mus musculus GN=Ppox PE=1 SV=1 - [A0A0A6YX50_MOUSE]	2.06	1	1	1	389	41.222	8.83643	1.57243	0.00602808
D1FNM8	Calcium-transporting ATPase OS=Mus musculus GN=Atp2b4 PE=2 SV=2 - [D1FNM8_MOUSE]	8.06	3	7	10	1166	128.466	6.53662	0.636101	0.00496417
Q8VCW8	Acyl-CoA synthetase family member 2, mitochondrial OS=Mus musculus GN=Acsf2 PE=1 SV=1 - [ACSF2_MOUSE]	6.02	3	3	3	615	67.907	8.17725	0.636663	0.00675582
A0A0R4J023	Methylglutaconyl-CoA hydratase, mitochondrial OS=Mus musculus GN=Auh PE=1 SV=1 - [A0A0R4J023_MOUSE]	8.6	3	3	3	314	33.317	9.42236	0.636745	0.0271244
Q3U4K3	Putative uncharacterized protein (Fragment) OS=Mus musculus GN=Ndufv3 PE=2 SV=1 - [Q3U4K3_MOUSE]	6.48	2	2	2	463	49.8618	8.96826	0.636949	0.0057493
Q5SUA5	Unconventional myosin-Ig OS=Mus musculus GN=Myo1g PE=1 SV=1 - [MYO1G_MOUSE]	17.97	13	14	19	1024	117.153	8.5874	1.5696	0.00422729
Q3U6X7	Cyclin-dependent kinase 2, isoform CRA_b OS=Mus musculus GN=Cdk2 PE=2 SV=1 - [Q3U6X7_MOUSE]	11.41	2	3	4	298	33.866	8.67529	1.56954	0.000411508
Q91VG6	MICOS complex subunit (Fragment) OS=Mus musculus GN=Chchd3 PE=2 SV=1 - [Q91VG6_MOUSE]	32.98	6	6	11	191	22.3282	8.5874	0.63719	0.00983784
Q8CGP0	Histone H2B type 3-B OS=Mus musculus GN=Hist3h2bb PE=1 SV=3 - [H2B3B_MOUSE]	61.9	3	10	334	126	13.8995	10.3159	0.637213	0.0263445
O08692	Neutrophilic granule protein OS=Mus musculus GN=Ngp PE=1 SV=1 - [NGP_MOUSE]	70.66	14	14	187	167	19.3196	5.31299	1.56924	0.0339629
D3Z7H8	Cartilage intermediate layer protein 2 OS=Mus musculus GN=Cilp2 PE=1 SV=1 - [CILP2_MOUSE]	10.07	7	7	11	1162	125.855	7.76709	0.637401	0.00603487
Q3TIA9	Putative uncharacterized protein OS=Mus musculus GN=Asns PE=2 SV=1 - [Q3TIA9_MOUSE]	6.77	4	4	4	561	64.3766	6.65381	1.56873	0.000130279
P01872	Ig mu chain C region OS=Mus musculus GN=Ighm PE=1 SV=2 - [IGHM_MOUSE]	37.22	15	15	39	454	49.9403	7.00537	1.56859	0.0121531
F6WL90	Nuclear autoantigen Sp-100 (Fragment) OS=Mus musculus GN=Sp100 PE=1 SV=1 - [F6WL90_MOUSE]	12.58	1	4	6	302	35.8068	10.0522	1.56819	0.00580443
Q3TR40	Putative uncharacterized protein OS=Mus musculus GN=Thbs1 PE=2 SV=1 - [Q3TR40_MOUSE]	38.8	36	36	91	1170	129.536	4.94482	1.56783	0.00659
P40142	Transketolase OS=Mus musculus GN=Tkt PE=1 SV=1 - [TKT_MOUSE]	60.35	29	29	149	623	67.5876	7.50342	1.56759	0.00160994
Q05C51	Ribonuclease OS=Mus musculus GN=Rnaseh2a PE=1 SV=1 - [Q05C51_MOUSE]	6.3	1	1	1	254	28.1302	5.07178	1.56736	0.0255986
Q80YX1	Tenascin OS=Mus musculus GN=Tnc PE=1 SV=1 - [TENA_MOUSE]	25.45	45	45	91	2110	231.659	4.89404	0.638171	0.00143368
Q3TCW5	Putative uncharacterized protein OS=Mus musculus GN=Nrbp1 PE=2 SV=1 - [Q3TCW5_MOUSE]	5.23	2	2	2	535	59.8141	5.08447	1.56662	0.0148595
Q921M7	Protein FAM49B OS=Mus musculus GN=Fam49b PE=1 SV=1 - [FA49B_MOUSE]	56.79	12	13	46	324	36.7527	6.06201	1.56654	0.0069511
A0A0A6YXR0	Choline/ethanolaminephosphotransferase 1 (Fragment) OS=Mus musculus GN=Cept1 PE=1 SV=1 - [A0A0A6YXR0_MOUSE]	8.1	2	2	2	247	26.9879	8.41162	1.56561	0.0149901
B1AW92	Protein kinase C and casein kinase II substrate protein 3 (Fragment) OS=Mus musculus GN=Pacsin3 PE=1 SV=1 - [B1AW92_MOUSE]	9.47	1	1	1	95	10.7913	6.30322	0.639595	0.0486097
P61161	Actin-related protein 2 OS=Mus musculus GN=Actr2 PE=1 SV=1 - [ARP2_MOUSE]	34.26	12	13	71	394	44.7322	6.7417	1.56324	0.0019338
Q99L13	3-hydroxyisobutyrate dehydrogenase, mitochondrial OS=Mus musculus GN=Hibadh PE=1 SV=1 - [3HIDH_MOUSE]	23.58	5	5	10	335	35.4166	8.1333	0.640177	0.0229055
A0A0R4J257	Protein unc-13 homolog D OS=Mus musculus GN=Unc13d PE=1 SV=1 - [A0A0R4J257_MOUSE]	5.04	4	4	4	834	95.0691	6.87354	1.56175	0.000386874
Q8C3W1	Uncharacterized protein C1orf198 homolog OS=Mus musculus PE=1 SV=1 - [CA198_MOUSE]	4.97	1	1	1	322	35.2946	5.23682	0.64031	0.0183544
Q3U435	Matrix metalloproteinase-25 OS=Mus musculus GN=Mmp25 PE=2 SV=1 - [MMP25_MOUSE]	3.58	2	2	2	615	68.4528	8.26514	1.56156	0.00435949
B2RY04	Dedicator of cytokinesis protein 5 OS=Mus musculus GN=Dock5 PE=1 SV=2 - [DOCK5_MOUSE]	1.39	2	3	4	1868	214.294	7.54736	1.56145	0.00302448
Q3TYS2	Uncharacterized protein C17orf62 homolog OS=Mus musculus PE=1 SV=2 - [CQ062_MOUSE]	16.58	4	4	8	187	20.9079	8.5874	1.56041	0.00430962
Q8CBD0	Protein NDRG3 OS=Mus musculus GN=Ndrg3 PE=1 SV=1 - [Q8CBD0_MOUSE]	5.93	1	1	1	253	28.5654	5.30029	0.641056	0.00679245
Q99J93	Interferon-induced transmembrane protein 2 OS=Mus musculus GN=Ifitm2 PE=1 SV=1 - [IFM2_MOUSE]	29.17	2	3	7	144	15.7329	7.29834	1.55986	0.025501
Q9CQ75	NADH dehydrogenase [ubiquinone] 1 alpha subcomplex subunit 2 OS=Mus musculus GN=Ndufa2 PE=1 SV=3 - [NDUA2_MOUSE]	41.41	4	4	5	99	10.9088	9.99365	0.642025	0.0124153
Q80W94	2-acylglycerol O-acyltransferase 2 OS=Mus musculus GN=Mogat2 PE=1 SV=1 - [MOGT2_MOUSE]	3.59	1	1	1	334	38.5663	9.62744	1.55554	0.00715675
G3X924	Plasmalemma vesicle associated protein OS=Mus musculus GN=Plvap PE=1 SV=1 - [G3X924_MOUSE]	10.27	4	5	5	438	49.8721	8.39697	0.643471	0.00179208
P28663	Beta-soluble NSF attachment protein OS=Mus musculus GN=Napb PE=1 SV=2 - [SNAB_MOUSE]	16.78	4	4	4	298	33.5355	5.46533	0.643813	0.0274741
Q8VCT3	Aminopeptidase B OS=Mus musculus GN=Rnpep PE=1 SV=2 - [AMPB_MOUSE]	23.85	14	14	28	650	72.3701	5.35107	1.55284	0.00083548
A0A0G2JFQ4	Neurobeachin-like protein 2 OS=Mus musculus GN=Nbeal2 PE=1 SV=1 - [A0A0G2JFQ4_MOUSE]	4.75	11	11	12	2716	298.856	6.46826	1.55189	0.00171872
Q3UDM8	Ribulose-phosphate 3-epimerase OS=Mus musculus GN=Rpe PE=2 SV=1 - [Q3UDM8_MOUSE]	15.35	2	3	5	228	24.9443	5.41455	1.55151	0.00798828
P47968	Ribose-5-phosphate isomerase OS=Mus musculus GN=Rpia PE=1 SV=2 - [RPIA_MOUSE]	5.28	1	1	1	303	32.4307	8.01611	1.54992	0.0319892
O88593	Peptidoglycan recognition protein 1 OS=Mus musculus GN=Pglyrp1 PE=1 SV=1 - [PGRP1_MOUSE]	28.57	5	5	14	182	20.476	7.44482	1.54935	0.00164605
B2RXQ5	Phosphatidylinositol-3,4, 5-trisphosphate-dependent Rac exchange factor 1 OS=Mus musculus GN=Prex1 PE=2 SV=1 - [B2RXQ5_MOUSE]	2.42	3	3	3	1650	184.846	6.29053	1.54924	0.00350004
P31001	Desmin OS=Mus musculus GN=Des PE=1 SV=3 - [DESM_MOUSE]	46.06	17	21	79	469	53.465	5.2749	0.645487	0.0363354
P56393	Cytochrome c oxidase subunit 7B, mitochondrial OS=Mus musculus GN=Cox7b PE=3 SV=1 - [COX7B_MOUSE]	8.75	1	1	2	80	9.00568	10.272	1.54742	0.000966877
P42125	Enoyl-CoA delta isomerase 1, mitochondrial OS=Mus musculus GN=Eci1 PE=1 SV=2 - [ECI1_MOUSE]	41.52	12	12	21	289	32.2298	8.98291	0.646422	0.0479914
Q05769	Prostaglandin G/H synthase 2 OS=Mus musculus GN=Ptgs2 PE=1 SV=1 - [PGH2_MOUSE]	8.11	4	4	5	604	68.9688	7.37158	1.5454	0.00161846
P28867	Protein kinase C delta type OS=Mus musculus GN=Prkcd PE=1 SV=3 - [KPCD_MOUSE]	29.23	18	19	24	674	77.4968	7.38623	1.54497	0.005079
P19157	Glutathione S-transferase P 1 OS=Mus musculus GN=Gstp1 PE=1 SV=2 - [GSTP1_MOUSE]	38.57	6	6	37	210	23.5941	7.86963	0.647338	0.0355374
G3X8Y8	Toll-like receptor 2 OS=Mus musculus GN=Tlr2 PE=1 SV=1 - [G3X8Y8_MOUSE]	3.57	2	2	3	784	89.41	6.63916	1.54366	0.0170139
Q91VE0	Long-chain fatty acid transport protein 4 OS=Mus musculus GN=Slc27a4 PE=1 SV=1 - [S27A4_MOUSE]	14.93	9	9	9	643	72.2722	8.5874	1.54361	0.000301846
A7UAK4	6-phosphofructo-2-kinase/fructose-2, 6-biphosphatase 3 splice variant 1 OS=Mus musculus GN=Pfkfb3 PE=1 SV=1 - [A7UAK4_MOUSE]	15.37	6	8	9	462	53.447	7.91357	1.54354	0.00411196
P22599	Alpha-1-antitrypsin 1-2 OS=Mus musculus GN=Serpina1b PE=1 SV=2 - [A1AT2_MOUSE]	34.62	3	13	90	413	45.9455	5.5415	1.54313	0.00144968
Q7M0B9	Glutathione transferase Ya1, class alpha (Fragments) OS=Mus musculus PE=1 SV=1 - [Q7M0B9_MOUSE]	26.53	1	1	2	49	5.55589	4.33545	0.64814	0.0173851
Q8C0N2	Glycerol-3-phosphate acyltransferase 3 OS=Mus musculus GN=Gpat3 PE=1 SV=1 - [GPAT3_MOUSE]	2.97	1	1	1	438	48.9687	8.93896	1.54179	0.00593828
B7FAU9	Filamin, alpha OS=Mus musculus GN=Flna PE=1 SV=1 - [B7FAU9_MOUSE]	58.7	102	111	413	2639	280.325	6.01123	1.54149	0.00498865
P12265	Beta-glucuronidase OS=Mus musculus GN=Gusb PE=1 SV=2 - [BGLR_MOUSE]	12.65	7	7	9	648	74.1483	6.69775	1.54149	0.0110436
Q6PAC1	Gelsolin, isoform CRA_c OS=Mus musculus GN=Gsn PE=2 SV=1 - [Q6PAC1_MOUSE]	40.22	1	23	91	731	80.7124	5.75732	1.54106	7.6351e-05
Q99JP4	Anaphase-promoting complex subunit CDC26 OS=Mus musculus GN=Cdc26 PE=1 SV=1 - [CDC26_MOUSE]	12.94	1	1	1	85	9.75496	6.81494	0.648925	0.0269809
Q02788	Collagen alpha-2(VI) chain OS=Mus musculus GN=Col6a2 PE=1 SV=3 - [CO6A2_MOUSE]	23.21	8	25	159	1034	110.266	6.41748	0.648937	0.00771889
O89110	Caspase-8 OS=Mus musculus GN=Casp8 PE=1 SV=1 - [CASP8_MOUSE]	9.38	4	4	6	480	55.3213	5.24951	1.54028	0.00062021
Q3TQM2	Putative uncharacterized protein (Fragment) OS=Mus musculus GN=Zfp638 PE=2 SV=1 - [Q3TQM2_MOUSE]	1.54	1	1	1	716	80.928	9.80322	0.649371	0.00437425
D3YU12	NmrA-like family domain-containing protein 1 OS=Mus musculus GN=Nmral1 PE=1 SV=1 - [D3YU12_MOUSE]	12.71	4	4	5	299	33.0609	6.80029	1.53995	0.000211659
Q3KNM9	MICOS complex subunit OS=Mus musculus GN=Apoo PE=2 SV=1 - [Q3KNM9_MOUSE]	12.8	2	2	2	164	18.8146	8.66064	0.649721	0.000282477
E1U8D0	Protein SOGA1 OS=Mus musculus GN=Soga1 PE=1 SV=3 - [SOGA1_MOUSE]	0.78	1	1	1	1418	159.088	6.45557	0.649732	0.0226636
Q3U6D7	Putative uncharacterized protein OS=Mus musculus GN=Syngr1 PE=2 SV=1 - [Q3U6D7_MOUSE]	6.28	1	1	1	191	21.2807	5.26221	0.650106	0.0296654
Q99JI6	Ras-related protein Rap-1b OS=Mus musculus GN=Rap1b PE=1 SV=2 - [RAP1B_MOUSE]	47.28	4	7	36	184	20.8116	5.78271	1.5377	0.00315135
Q8BN80	Putative uncharacterized protein OS=Mus musculus GN=Cygb PE=2 SV=1 - [Q8BN80_MOUSE]	4.21	1	1	1	190	21.418	6.80029	0.650565	0.0213037
P70268	Serine/threonine-protein kinase N1 OS=Mus musculus GN=Pkn1 PE=1 SV=3 - [PKN1_MOUSE]	7.4	8	8	10	946	104.346	6.26514	1.53622	0.00309014
Q3TKM9	Actin-related protein 2/3 complex subunit 5 OS=Mus musculus GN=Arpc5 PE=2 SV=1 - [Q3TKM9_MOUSE]	66.23	8	8	27	151	16.2183	5.66846	1.53617	0.0100294
Q3TB79	Putative uncharacterized protein (Fragment) OS=Mus musculus GN=Capn1 PE=2 SV=1 - [Q3TB79_MOUSE]	31.9	22	22	43	699	80.3274	5.87158	1.53568	0.00150818
Q91VJ2	Protein kinase C delta-binding protein OS=Mus musculus GN=Prkcdbp PE=1 SV=1 - [PRDBP_MOUSE]	7.69	2	2	2	260	27.8366	5.56689	0.651222	0.0163947
Q3UP87	Neutrophil elastase OS=Mus musculus GN=Elane PE=2 SV=1 - [ELNE_MOUSE]	29.06	6	6	33	265	28.6297	10.0083	1.53543	0.0217162
P97872	Dimethylaniline monooxygenase [N-oxide-forming] 5 OS=Mus musculus GN=Fmo5 PE=1 SV=4 - [FMO5_MOUSE]	13.7	6	6	9	533	59.962	8.73389	1.53517	0.00200711
O55240	11-cis retinol dehydrogenase OS=Mus musculus GN=Rdh5 PE=1 SV=1 - [RDH1_MOUSE]	40.25	9	9	17	318	34.8044	8.48486	0.651594	0.0499439
Q9JMG7	Hepatoma-derived growth factor-related protein 3 OS=Mus musculus GN=Hdgfl3 PE=1 SV=2 - [HDGR3_MOUSE]	27.23	4	5	9	202	22.4169	8.39697	0.652646	0.0297874
P30355	Arachidonate 5-lipoxygenase-activating protein OS=Mus musculus GN=Alox5ap PE=1 SV=2 - [AL5AP_MOUSE]	29.19	3	5	17	161	18.1245	8.47021	1.53187	0.00371391
P51885	Lumican OS=Mus musculus GN=Lum PE=1 SV=2 - [LUM_MOUSE]	43.79	12	12	67	338	38.2406	6.43018	0.652914	0.0261221
Q61879	Myosin-10 OS=Mus musculus GN=Myh10 PE=1 SV=2 - [MYH10_MOUSE]	22.27	21	42	140	1976	228.855	5.5415	0.652948	0.00909742
A2ARJ0	Signal transducing adapter molecule 1 (Fragment) OS=Mus musculus GN=Stam PE=1 SV=1 - [A2ARJ0_MOUSE]	3.86	1	1	1	207	22.6086	7.40088	0.653155	0.0150989
O55137	Acyl-coenzyme A thioesterase 1 OS=Mus musculus GN=Acot1 PE=1 SV=1 - [ACOT1_MOUSE]	7.64	3	3	4	419	46.1067	6.58057	0.653345	0.00986445
A0A0N4SVH4	Rho GDP-dissociation inhibitor 2 (Fragment) OS=Mus musculus GN=Arhgdib PE=1 SV=1 - [A0A0N4SVH4_MOUSE]	56.18	1	4	16	89	10.2132	8.35303	1.53041	0.00973858
Q3U6Q5	Tyrosine-protein kinase OS=Mus musculus GN=Lyn PE=2 SV=1 - [Q3U6Q5_MOUSE]	34.42	13	16	21	491	56.2494	6.56592	1.5304	0.0091108
Q542W1	IL-1 receptor antagonist isoform OS=Mus musculus GN=Il1rn PE=2 SV=1 - [Q542W1_MOUSE]	51.57	5	5	10	159	17.984	6.01123	1.53025	0.0182322
Q9CQZ6	NADH dehydrogenase [ubiquinone] 1 beta subcomplex subunit 3 OS=Mus musculus GN=Ndufb3 PE=1 SV=1 - [NDUB3_MOUSE]	17.31	2	2	4	104	11.6848	9.0415	0.653768	0.0354111
E9QJU4	Myozenin-3 OS=Mus musculus GN=Myoz3 PE=1 SV=1 - [E9QJU4_MOUSE]	2.86	1	1	1	245	26.9618	8.95361	0.653931	0.00912341
P97447	Four and a half LIM domains protein 1 OS=Mus musculus GN=Fhl1 PE=1 SV=3 - [FHL1_MOUSE]	34.64	10	10	15	280	31.8668	8.36768	0.654009	0.0495198
E9PWG6	Non-SMC condensin I complex, subunit G OS=Mus musculus GN=Ncapg PE=1 SV=1 - [E9PWG6_MOUSE]	1.99	2	2	2	1004	112.798	5.5542	1.52753	0.00361488
D0ESZ5	Serine or cysteine peptidase inhibitor clade E member 1 (Fragment) OS=Mus musculus GN=Serpine1 PE=2 SV=1 - [D0ESZ5_MOUSE]	13.49	6	6	6	393	43.9826	6.63916	1.52735	0.0411954
Q6PDP7	Dcakd protein (Fragment) OS=Mus musculus GN=Dcakd PE=2 SV=1 - [Q6PDP7_MOUSE]	6.72	1	1	1	119	13.6604	9.56885	1.52703	0.00711167
Q9D8D6	2010005H15Rik protein OS=Mus musculus GN=2010005H15Rik PE=1 SV=1 - [Q9D8D6_MOUSE]	37.11	1	3	5	97	10.8805	8.104	1.5267	0.0310421
Q8R3V2	Aminoacyl tRNA synthase complex-interacting multifunctional protein 2 OS=Mus musculus GN=Aimp2 PE=1 SV=1 - [Q8R3V2_MOUSE]	5.71	1	1	2	280	31.0781	7.45947	1.52634	0.0157383
Q5M8N0	CB1 cannabinoid receptor-interacting protein 1 OS=Mus musculus GN=Cnrip1 PE=1 SV=1 - [CNRP1_MOUSE]	21.34	3	3	4	164	18.6006	7.95752	0.655327	0.0229177
Q9EPK2	Protein XRP2 OS=Mus musculus GN=Rp2 PE=1 SV=3 - [XRP2_MOUSE]	7.2	3	3	4	347	39.3512	5.23682	1.52589	0.00589715
D3YTY9	Kininogen-1 OS=Mus musculus GN=Kng1 PE=1 SV=1 - [D3YTY9_MOUSE]	29.38	12	13	38	480	53.1709	5.10986	1.52442	0.00917892
J3QNW0	DNA (cytosine-5)-methyltransferase 1 OS=Mus musculus GN=Dnmt1 PE=1 SV=1 - [J3QNW0_MOUSE]	2.2	3	3	3	1501	169.85	7.69385	1.52431	0.0157314
D3Z3E6	Transmembrane protein 56 (Fragment) OS=Mus musculus GN=Tmem56 PE=1 SV=1 - [D3Z3E6_MOUSE]	9.42	1	1	1	138	15.2557	6.50732	0.656073	0.0180241
Q3THN2	Putative uncharacterized protein OS=Mus musculus GN=Dera PE=2 SV=1 - [Q3THN2_MOUSE]	17.3	4	4	5	318	34.9573	8.71924	1.52413	0.00345971
Q5NCU4	SPARC OS=Mus musculus GN=Sparc PE=1 SV=1 - [Q5NCU4_MOUSE]	19.93	5	5	13	301	34.2996	4.85596	0.656216	0.0248464
Q01339	Beta-2-glycoprotein 1 OS=Mus musculus GN=Apoh PE=1 SV=1 - [APOH_MOUSE]	37.1	12	12	40	345	38.5929	8.22119	1.5237	0.00538986
P02104	Hemoglobin subunit epsilon-Y2 OS=Mus musculus GN=Hbb-y PE=1 SV=2 - [HBE_MOUSE]	18.37	2	3	15	147	16.1264	8.17725	1.52356	0.011523
B0R106	Proline-rich protein 5-like (Fragment) OS=Mus musculus GN=Prr5l PE=1 SV=8 - [B0R106_MOUSE]	6.3	1	1	1	127	14.3055	9.53955	1.52354	0.0118797
P45591	Cofilin-2 OS=Mus musculus GN=Cfl2 PE=1 SV=1 - [COF2_MOUSE]	44.58	5	7	22	166	18.6978	7.88428	0.656393	0.0188926
A8Y5N8	Pleckstrin homology domain-containing family F member 2 (Fragment) OS=Mus musculus GN=Plekhf2 PE=1 SV=1 - [A8Y5N8_MOUSE]	15.23	2	2	3	197	22.0915	9.45166	1.52203	0.0127059
P28667	MARCKS-related protein OS=Mus musculus GN=Marcksl1 PE=1 SV=2 - [MRP_MOUSE]	39	5	5	10	200	20.1534	4.61475	1.52181	0.0167769
P55288	Cadherin-11 OS=Mus musculus GN=Cdh11 PE=1 SV=1 - [CAD11_MOUSE]	1.13	1	1	1	796	88.0579	4.89404	0.657193	0.00914493
A0A1C7CYV0	Plastin-3 (Fragment) OS=Mus musculus GN=Pls3 PE=1 SV=1 - [A0A1C7CYV0_MOUSE]	24.48	8	14	46	629	70.5981	5.61768	0.657216	0.0340438
Q8R404	MICOS complex subunit MIC13 OS=Mus musculus GN=Mic13 PE=1 SV=1 - [MIC13_MOUSE]	5.88	1	1	1	119	13.3648	8.63135	0.657336	0.0252751
Q02248	Catenin beta-1 OS=Mus musculus GN=Ctnnb1 PE=1 SV=1 - [CTNB1_MOUSE]	21.77	13	16	22	781	85.4162	5.85889	0.657683	0.0111255
Q06890	Clusterin OS=Mus musculus GN=Clu PE=1 SV=1 - [CLUS_MOUSE]	37.28	15	15	70	448	51.6226	5.66846	1.52034	0.0183631
Q8BH35	Complement component C8 beta chain OS=Mus musculus GN=C8b PE=1 SV=1 - [CO8B_MOUSE]	18.17	9	9	15	589	66.1862	7.76709	1.5198	0.00203388
Q9D6Y7	Mitochondrial peptide methionine sulfoxide reductase OS=Mus musculus GN=Msra PE=1 SV=1 - [MSRA_MOUSE]	44.21	8	8	12	233	25.9718	8.41162	1.51959	0.00143741
O88967	ATP-dependent zinc metalloprotease YME1L1 OS=Mus musculus GN=Yme1l1 PE=1 SV=1 - [YMEL1_MOUSE]	1.68	1	1	2	715	79.9778	8.96826	1.51911	0.00586773
F7CRQ2	Tether-containing UBX domain for GLUT4 (Fragment) OS=Mus musculus GN=Aspscr1 PE=1 SV=1 - [F7CRQ2_MOUSE]	15.44	1	1	1	136	14.1301	8.88037	1.51906	0.0122299
Q91YN9	BAG family molecular chaperone regulator 2 OS=Mus musculus GN=Bag2 PE=1 SV=1 - [BAG2_MOUSE]	3.81	1	1	1	210	23.4591	6.41748	1.5188	0.00279299
E0CZ58	Proteoglycan 4 OS=Mus musculus GN=Prg4 PE=1 SV=1 - [E0CZ58_MOUSE]	28.75	4	4	5	1221	134.496	6.85889	1.51863	0.00683647
Q9QWL7	Keratin, type I cytoskeletal 17 OS=Mus musculus GN=Krt17 PE=1 SV=3 - [K1C17_MOUSE]	38.34	7	17	66	433	48.1321	5.05908	0.658558	0.0232277
O35955	Proteasome subunit beta type-10 OS=Mus musculus GN=Psmb10 PE=1 SV=1 - [PSB10_MOUSE]	10.99	2	2	2	273	29.045	6.87354	1.51792	0.00461299
A2AJW4	Protein phosphatase 1 regulatory subunit OS=Mus musculus GN=Ppp1r3d PE=1 SV=1 - [A2AJW4_MOUSE]	6.09	1	1	1	279	30.4903	8.25049	1.51784	0.00276584
Q3TWJ4	Putative uncharacterized protein OS=Mus musculus GN=Actr3 PE=2 SV=1 - [Q3TWJ4_MOUSE]	54.78	19	19	85	418	47.293	5.88428	1.51723	0.00471878
Q3UD53	Putative uncharacterized protein OS=Mus musculus GN=Carhsp1 PE=2 SV=1 - [Q3UD53_MOUSE]	23.65	3	3	4	148	16.0921	8.20654	1.51716	0.00395439
Q4FK16	Phospholipid scramblase OS=Mus musculus GN=Plscr1 PE=2 SV=1 - [Q4FK16_MOUSE]	15.81	3	3	7	234	26.3278	4.85596	1.51682	0.006549
A6H663	BCL2-associated athanogene 3 OS=Mus musculus GN=Bag3 PE=2 SV=1 - [A6H663_MOUSE]	7.11	3	3	4	577	61.8212	7.44482	0.659344	0.0365997
Q3U413	Putative uncharacterized protein OS=Mus musculus GN=Tsc22d4 PE=2 SV=1 - [Q3U413_MOUSE]	10.08	2	3	4	387	39.9526	8.1333	1.51664	0.00163504
Q8VCZ1	Alad protein OS=Mus musculus GN=Alad PE=2 SV=1 - [Q8VCZ1_MOUSE]	5.24	1	1	1	191	20.5795	6.40479	0.659688	0.0141245
O35640	Annexin A8 OS=Mus musculus GN=Anxa8 PE=1 SV=2 - [ANXA8_MOUSE]	7.65	1	1	1	327	36.7006	5.93506	0.659839	0.0270867
A8IP90	Long-chain acyl-CoA synthetase OS=Mus musculus GN=Acsl6 PE=2 SV=1 - [A8IP90_MOUSE]	18.36	11	12	17	697	78.0011	7.34229	0.659846	0.0258509
Q9CYL5	Golgi-associated plant pathogenesis-related protein 1 OS=Mus musculus GN=Glipr2 PE=1 SV=3 - [GAPR1_MOUSE]	52.6	6	6	14	154	17.0795	9.51025	1.5155	0.00554366
A0A1L1SSF8	RIKEN cDNA 4931406C07 gene OS=Mus musculus GN=4931406C07Rik PE=1 SV=1 - [A0A1L1SSF8_MOUSE]	3.9	1	1	1	282	31.3145	6.52197	0.659946	0.0145377
Q3TDU5	Milk fat globule-EGF factor 8 protein, isoform CRA_a OS=Mus musculus GN=Mfge8 PE=2 SV=1 - [Q3TDU5_MOUSE]	11.03	4	4	5	426	47.1668	7.04932	0.660528	0.00512983
P23953	Carboxylesterase 1C OS=Mus musculus GN=Ces1c PE=1 SV=4 - [EST1C_MOUSE]	26.35	12	12	42	554	61.017	5.05908	1.51316	0.00908978
Q91XV3	Brain acid soluble protein 1 OS=Mus musculus GN=Basp1 PE=1 SV=3 - [BASP1_MOUSE]	65.93	11	11	27	226	22.0736	4.51318	0.660901	0.0162546
Q99LJ6	Glutathione peroxidase 7 OS=Mus musculus GN=Gpx7 PE=1 SV=1 - [GPX7_MOUSE]	16.67	3	3	4	186	21.0477	8.26514	0.660977	0.0150656
Q8VED9	Galectin-related protein OS=Mus musculus GN=Lgalsl PE=1 SV=1 - [LEGL_MOUSE]	6.4	1	1	3	172	18.9436	5.35107	0.661146	0.00557444
Q61830	Macrophage mannose receptor 1 OS=Mus musculus GN=Mrc1 PE=1 SV=2 - [MRC1_MOUSE]	10.71	16	16	17	1456	164.874	6.82959	0.661215	0.00418254
P97384	Annexin A11 OS=Mus musculus GN=Anxa11 PE=1 SV=2 - [ANX11_MOUSE]	34.79	16	17	53	503	54.0448	7.66455	1.51219	0.00233693
Q91WP0	Mannan-binding lectin serine protease 2 OS=Mus musculus GN=Masp2 PE=1 SV=1 - [MASP2_MOUSE]	3.21	2	2	2	685	75.4679	6.07471	1.5115	0.000546472
Q3TW01	Putative uncharacterized protein OS=Mus musculus GN=Rab32 PE=2 SV=1 - [Q3TW01_MOUSE]	36.77	6	6	8	223	25.0227	6.68311	1.51092	0.0116139
Q9Z1E4	Glycogen [starch] synthase, muscle OS=Mus musculus GN=Gys1 PE=1 SV=2 - [GYS1_MOUSE]	26.42	13	13	20	738	83.8735	6.11279	1.51082	0.000101557
A0A0H2UH20	Zinc finger Ran-binding domain-containing protein 2 (Fragment) OS=Mus musculus GN=Zranb2 PE=1 SV=1 - [A0A0H2UH20_MOUSE]	4.33	1	1	1	208	23.7926	9.92041	0.661899	0.0105991
Q8CG72	Poly(ADP-ribose) glycohydrolase ARH3 OS=Mus musculus GN=Adprhl2 PE=1 SV=1 - [ARHL2_MOUSE]	3.24	1	1	1	370	39.3894	4.95752	0.661903	0.00158638
Q9D172	ES1 protein homolog, mitochondrial OS=Mus musculus GN=D10Jhu81e PE=1 SV=1 - [ES1_MOUSE]	33.83	8	8	10	266	28.0728	8.77783	0.661921	0.0259153
Q3UZ39	Leucine-rich repeat flightless-interacting protein 1 OS=Mus musculus GN=Lrrfip1 PE=1 SV=2 - [LRRF1_MOUSE]	22.5	8	9	15	729	79.2012	4.81787	1.50986	0.00214416
Q3TTY6	Putative uncharacterized protein (Fragment) OS=Mus musculus GN=Lin7c PE=2 SV=1 - [Q3TTY6_MOUSE]	26.42	3	6	7	193	21.4343	8.42627	0.662456	0.00501889
Q91WS0	CDGSH iron-sulfur domain-containing protein 1 OS=Mus musculus GN=Cisd1 PE=1 SV=1 - [CISD1_MOUSE]	43.52	4	4	13	108	12.0892	9.05615	0.662833	0.0316751
A0A0R3P9C8	NADH dehydrogenase [ubiquinone] 1 alpha subcomplex subunit 9, mitochondrial OS=Mus musculus GN=Ndufa9 PE=1 SV=1 - [A0A0R3P9C8_MOUSE]	15.28	5	5	7	373	42.0948	9.08545	0.663267	0.0239686
Q61805	Lipopolysaccharide-binding protein OS=Mus musculus GN=Lbp PE=1 SV=2 - [LBP_MOUSE]	8.52	4	4	5	481	53.0218	8.49951	1.50706	0.0265692
P07309	Transthyretin OS=Mus musculus GN=Ttr PE=1 SV=1 - [TTHY_MOUSE]	31.29	5	5	16	147	15.766	6.16357	1.5066	0.0111456
Q8K0U4	Heat shock 70 kDa protein 12A OS=Mus musculus GN=Hspa12a PE=1 SV=1 - [HS12A_MOUSE]	14.96	8	9	12	675	74.8245	6.771	0.66398	0.0268182
E9PVD3	Protocadherin-16 OS=Mus musculus GN=Dchs1 PE=1 SV=1 - [PCD16_MOUSE]	0.24	1	1	1	3291	346.173	4.99561	0.664117	0.00971926
Q80TZ3	Putative tyrosine-protein phosphatase auxilin OS=Mus musculus GN=Dnajc6 PE=1 SV=2 - [AUXI_MOUSE]	2.88	1	2	2	938	102.235	7.2251	0.664524	0.00515004
B2RXR6	Serine/threonine-protein phosphatase 6 regulatory ankyrin repeat subunit B OS=Mus musculus GN=Ankrd44 PE=1 SV=1 - [ANR44_MOUSE]	6.55	5	5	5	993	107.317	6.41748	1.50481	0.00697954
A2AJY7	Collagen alpha-1(XV) chain OS=Mus musculus GN=Col15a1 PE=1 SV=1 - [A2AJY7_MOUSE]	9.71	3	3	3	278	30.5496	7.85498	0.664716	0.00135178
Q148R9	Regulator of G-protein signaling 9-binding protein OS=Mus musculus GN=Rgs9bp PE=1 SV=2 - [R9BP_MOUSE]	3.38	1	1	1	237	25.161	5.93506	0.664721	0.0369861
Q8BZF8	Phosphoglucomutase-like protein 5 OS=Mus musculus GN=Pgm5 PE=1 SV=2 - [PGM5_MOUSE]	4.23	1	3	4	567	62.1807	7.18115	0.664928	0.0295537
A0A1D5RMG4	Arf-GAP with GTPase, ANK repeat and PH domain-containing protein 3 OS=Mus musculus GN=Agap3 PE=1 SV=1 - [A0A1D5RMG4_MOUSE]	2.02	1	1	1	396	42.3965	8.06006	0.665097	0.0100776
P26039	Talin-1 OS=Mus musculus GN=Tln1 PE=1 SV=2 - [TLN1_MOUSE]	54.7	94	108	288	2541	269.653	6.17627	1.50289	0.00477811
Q99M31	Heat shock 70 kDa protein 14 OS=Mus musculus GN=Hspa14 PE=1 SV=2 - [HSP7E_MOUSE]	2.16	1	1	1	509	54.6159	5.92236	1.5022	0.00101002
Q3TCE7	Putative uncharacterized protein OS=Mus musculus GN=Arpc1b PE=2 SV=1 - [Q3TCE7_MOUSE]	37.37	11	11	25	372	41.0655	8.35303	1.50189	0.0194976
E9PZ16	Basement membrane-specific heparan sulfate proteoglycan core protein OS=Mus musculus GN=Hspg2 PE=1 SV=1 - [E9PZ16_MOUSE]	15.47	46	46	80	4383	469.487	6.46826	0.666333	0.00161203
Q9WVK0	Type-1 angiotensin II receptor-associated protein OS=Mus musculus GN=Agtrap PE=1 SV=2 - [ATRAP_MOUSE]	5.59	1	1	1	161	17.5139	5.73193	1.50009	0.000345146
E9PUA2	Terminal uridylyltransferase 7 OS=Mus musculus GN=Zcchc6 PE=1 SV=1 - [E9PUA2_MOUSE]	2.04	3	3	3	1474	167.049	6.52197	1.50007	0.00464801
D3YUW4	DNA ligase 1 (Fragment) OS=Mus musculus GN=Lig1 PE=1 SV=8 - [D3YUW4_MOUSE]	4.44	1	1	1	225	24.9687	8.07471	1.49995	0.00821782
Q64339	Ubiquitin-like protein ISG15 OS=Mus musculus GN=Isg15 PE=1 SV=4 - [ISG15_MOUSE]	26.71	3	3	5	161	17.8863	7.89893	1.49974	0.0151746
Q8K0C9	GDP-mannose 4,6 dehydratase OS=Mus musculus GN=Gmds PE=1 SV=1 - [GMDS_MOUSE]	11.02	4	4	4	372	41.9582	7.03467	1.49921	0.00107936
Q9CR98	Protein FAM136A OS=Mus musculus GN=Fam136a PE=1 SV=1 - [F136A_MOUSE]	5.8	1	1	1	138	15.6635	7.60596	0.667165	0.00197654
Q00897	Alpha-1-antitrypsin 1-4 OS=Mus musculus GN=Serpina1d PE=1 SV=1 - [A1AT4_MOUSE]	37.77	5	14	73	413	45.9694	5.43994	1.49838	0.00595749
A0A0U1RPW2	Tight junction protein ZO-1 OS=Mus musculus GN=Tjp1 PE=1 SV=1 - [A0A0U1RPW2_MOUSE]	4.96	5	5	5	1128	127.172	6.69775	0.667697	0.00531014
Q8C875	Putative uncharacterized protein OS=Mus musculus GN=Zfp185 PE=2 SV=1 - [Q8C875_MOUSE]	3.7	1	1	1	351	38.2247	5.17334	0.667732	0.0497082
Q3T9X3	Dynamin-2 OS=Mus musculus GN=Dnm2 PE=1 SV=1 - [Q3T9X3_MOUSE]	24.88	11	21	43	860	97.1346	7.62061	1.4976	0.00129191
A0A0B4J1G6	T-cell immunoreceptor with Ig and ITIM domains OS=Mus musculus GN=Tigit PE=4 SV=1 - [A0A0B4J1G6_MOUSE]	15.77	1	1	1	241	26.072	5.18604	0.668069	0.0432883
Q9CQ62	2,4-dienoyl-CoA reductase, mitochondrial OS=Mus musculus GN=Decr1 PE=1 SV=1 - [DECR_MOUSE]	19.4	5	5	9	335	36.1907	8.95361	0.668121	0.0166547
Q9Z0N2	Eukaryotic translation initiation factor 2 subunit 3, Y-linked OS=Mus musculus GN=Eif2s3y PE=1 SV=2 - [IF2H_MOUSE]	24.15	1	9	14	472	51.0983	8.49951	1.49663	0.00145567
Q8BSR7	Putative uncharacterized protein (Fragment) OS=Mus musculus GN=Pten PE=2 SV=1 - [Q8BSR7_MOUSE]	2.14	1	1	1	280	32.5009	6.85889	1.49661	0.00521256
Q8CG48	Structural maintenance of chromosomes protein 2 OS=Mus musculus GN=Smc2 PE=1 SV=2 - [SMC2_MOUSE]	8.9	10	10	13	1191	134.156	8.41162	1.49659	0.00145298
P47738	Aldehyde dehydrogenase, mitochondrial OS=Mus musculus GN=Aldh2 PE=1 SV=1 - [ALDH2_MOUSE]	53.18	20	23	112	519	56.5018	7.62061	1.49635	0.000555972
Q3U931	Putative uncharacterized protein OS=Mus musculus GN=G3bp2 PE=2 SV=1 - [Q3U931_MOUSE]	12.5	3	5	6	448	50.616	5.37646	0.668348	0.00698586
Q9DCJ5	NADH dehydrogenase [ubiquinone] 1 alpha subcomplex subunit 8 OS=Mus musculus GN=Ndufa8 PE=1 SV=3 - [NDUA8_MOUSE]	29.65	4	4	8	172	19.9791	8.45557	0.668468	0.0177122
A0JLY3	F9 protein (Fragment) OS=Mus musculus GN=F9 PE=2 SV=1 - [A0JLY3_MOUSE]	1.7	1	1	1	470	52.8128	5.43994	1.495	0.01076
F8WIK5	Pleckstrin homology domain-containing family A member 2 (Fragment) OS=Mus musculus GN=Plekha2 PE=1 SV=8 - [F8WIK5_MOUSE]	2.08	1	1	1	336	37.5143	8.95361	1.49476	0.0172577
X1WI17	Trimeric intracellular cation channel type B (Fragment) OS=Mus musculus GN=Tmem38b PE=1 SV=7 - [X1WI17_MOUSE]	7.36	1	1	1	163	18.012	8.07471	1.4944	0.0248554
D3YX76	Glutathione S-transferase OS=Mus musculus GN=Gstm2 PE=1 SV=1 - [D3YX76_MOUSE]	15.76	2	3	7	184	21.655	7.84033	0.669201	0.0193562
Q04447	Creatine kinase B-type OS=Mus musculus GN=Ckb PE=1 SV=1 - [KCRB_MOUSE]	60.1	14	16	137	381	42.6863	5.66846	0.669301	0.0143334
Q9DBF1	Alpha-aminoadipic semialdehyde dehydrogenase OS=Mus musculus GN=Aldh7a1 PE=1 SV=4 - [AL7A1_MOUSE]	14.29	7	7	9	539	58.8243	7.47412	0.669614	0.0391914
Q64324	Syntaxin-binding protein 2 OS=Mus musculus GN=Stxbp2 PE=1 SV=1 - [STXB2_MOUSE]	14	7	8	13	593	66.3155	6.7417	1.49333	0.00521336
Q9D394	Protein RUFY3 OS=Mus musculus GN=Rufy3 PE=1 SV=1 - [RUFY3_MOUSE]	8.1	3	4	4	469	52.9732	5.49072	0.669676	0.0116871
Q6P7V9	Structural maintenance of chromosomes protein OS=Mus musculus GN=Smc4 PE=2 SV=1 - [Q6P7V9_MOUSE]	2.88	4	4	4	1216	139.433	8.04541	1.49316	0.00430796
Q922Q1	Mitochondrial amidoxime reducing component 2 OS=Mus musculus GN=Marc2 PE=1 SV=1 - [MARC2_MOUSE]	21.01	8	8	8	338	38.1696	8.67529	0.669903	0.000247926
Q923F9	NADH dehydrogenase (Ubiquinone) Fe-S protein 4 OS=Mus musculus GN=Ndufs4 PE=2 SV=1 - [Q923F9_MOUSE]	20.99	3	3	11	162	18.5065	9.90576	0.670147	0.027582
A0A0D4BT98	Microfibril-associated glycoprotein 1D OS=Mus musculus GN=Magp1 PE=4 SV=1 - [A0A0D4BT98_MOUSE]	9.8	1	1	4	102	11.4945	8.14795	0.670445	0.0219478
Q3UDS4	Putative uncharacterized protein OS=Mus musculus GN=Sqrdl PE=2 SV=1 - [Q3UDS4_MOUSE]	37.33	13	13	25	450	50.1779	9.15869	1.49122	0.00100576
D3YY50	Copper homeostasis protein cutC homolog (Fragment) OS=Mus musculus GN=Cutc PE=1 SV=1 - [D3YY50_MOUSE]	4.72	1	1	1	254	27.1358	6.68311	0.670648	0.00663747
Q60675	Laminin subunit alpha-2 OS=Mus musculus GN=Lama2 PE=1 SV=2 - [LAMA2_MOUSE]	3.82	9	9	14	3118	343.593	6.0874	0.671001	0.0421881
Q8R2U6	Diphosphoinositol polyphosphate phosphohydrolase 2 OS=Mus musculus GN=Nudt4 PE=1 SV=1 - [NUDT4_MOUSE]	5.59	1	1	1	179	20.1432	6.354	1.49021	0.00724827
Q8VI94	2'-5'-oligoadenylate synthase-like protein 1 OS=Mus musculus GN=Oasl1 PE=2 SV=1 - [OASL1_MOUSE]	3.33	1	1	1	511	59.0511	7.13721	1.49011	0.00540763
O35074	Prostacyclin synthase OS=Mus musculus GN=Ptgis PE=1 SV=1 - [PTGIS_MOUSE]	20.56	8	8	10	501	57.0106	6.72705	0.671379	0.00842085
B2M1R6	Heterogeneous nuclear ribonucleoprotein K OS=Mus musculus GN=Hnrnpk PE=1 SV=1 - [B2M1R6_MOUSE]	50.68	1	19	49	440	48.5322	5.5415	0.67196	0.00265239
D3Z6Q9	Bridging integrator 2 OS=Mus musculus GN=Bin2 PE=1 SV=1 - [BIN2_MOUSE]	24.54	9	10	15	489	52.5218	5.33838	1.48644	0.00640306
Q921X9	Protein disulfide-isomerase A5 OS=Mus musculus GN=Pdia5 PE=1 SV=1 - [PDIA5_MOUSE]	4.45	2	2	2	517	59.229	7.50342	0.672844	0.00181243
Q99KI0	Aconitate hydratase, mitochondrial OS=Mus musculus GN=Aco2 PE=1 SV=1 - [ACON_MOUSE]	45.13	29	29	80	780	85.41	7.92822	0.672943	0.0363793
C6EQG9	ASL1/Amph fusion protein OS=Mus musculus PE=2 SV=1 - [C6EQG9_MOUSE]	9.03	5	6	6	642	69.6344	4.55127	0.673029	0.0147763
P16546	Spectrin alpha chain, non-erythrocytic 1 OS=Mus musculus GN=Sptan1 PE=1 SV=4 - [SPTN1_MOUSE]	50.61	2	111	263	2472	284.422	5.32568	0.673346	0.0252995
A0A0J9YUN6	Vitamin K epoxide reductase complex subunit 1-like protein 1 (Fragment) OS=Mus musculus GN=Vkorc1l1 PE=1 SV=1 - [A0A0J9YUN6_MOUSE]	12.2	1	1	1	82	9.03854	8.20654	1.48498	0.017704
Q06770	Corticosteroid-binding globulin OS=Mus musculus GN=Serpina6 PE=1 SV=1 - [CBG_MOUSE]	16.37	6	6	7	397	44.7402	5.23682	1.48458	0.00393201
Q8R0G3	Oxysterol-binding protein OS=Mus musculus GN=Osbpl9 PE=2 SV=1 - [Q8R0G3_MOUSE]	2.98	1	2	2	571	63.8707	6.16357	1.48427	0.0294296
D3YXD3	PRKR-interacting protein 1 (Fragment) OS=Mus musculus GN=Prkrip1 PE=1 SV=1 - [D3YXD3_MOUSE]	6.06	1	1	1	165	18.3954	7.94287	0.673838	0.00441842
Q3U2B7	Phospholipid-transporting ATPase OS=Mus musculus GN=Atp11b PE=2 SV=1 - [Q3U2B7_MOUSE]	5.47	3	3	3	841	95.2313	6.23975	1.48402	0.000196573
P27612	Phospholipase A-2-activating protein OS=Mus musculus GN=Plaa PE=1 SV=4 - [PLAP_MOUSE]	2.64	2	2	2	794	87.1656	6.13818	1.48399	0.00207015
D3Z2J6	Thioredoxin-related transmembrane protein 2 OS=Mus musculus GN=Tmx2 PE=1 SV=1 - [D3Z2J6_MOUSE]	6.23	2	2	2	257	29.5722	8.71924	0.673928	0.0154303
P27870	Proto-oncogene vav OS=Mus musculus GN=Vav1 PE=1 SV=1 - [VAV_MOUSE]	15.38	12	12	17	845	98.0739	6.50732	1.48346	0.0101635
Q9WUL7	ADP-ribosylation factor-like protein 3 OS=Mus musculus GN=Arl3 PE=1 SV=1 - [ARL3_MOUSE]	25.27	4	4	9	182	20.4738	7.23975	0.674305	0.0151782
Q3TQY2	Putative uncharacterized protein OS=Mus musculus GN=Dctn4 PE=2 SV=1 - [Q3TQY2_MOUSE]	6.74	2	2	3	460	52.2086	7.69385	0.674468	0.00198736
D6RHA2	N-acylglucosamine 2-epimerase OS=Mus musculus GN=Renbp PE=1 SV=2 - [D6RHA2_MOUSE]	1.43	1	1	1	419	48.4781	6.25244	0.674517	0.0297506
Q8BS26	Putative uncharacterized protein OS=Mus musculus GN=Akt1 PE=2 SV=1 - [Q8BS26_MOUSE]	14.82	2	6	7	452	52.5853	6.30322	1.48242	0.00150934
A8CVP4	LIM and senescent cell antigen-like-containing domain protein OS=Mus musculus GN=Lims1 PE=2 SV=1 - [A8CVP4_MOUSE]	29.23	9	9	11	325	37.2158	7.91357	1.48237	0.000774475
O88851	Putative hydrolase RBBP9 OS=Mus musculus GN=Rbbp9 PE=1 SV=2 - [RBBP9_MOUSE]	6.99	1	1	1	186	20.8983	5.97314	1.48227	5.22122e-05
Q8BHW6	Spermatogenesis-associated protein 21 OS=Mus musculus GN=Spata21 PE=2 SV=1 - [SPT21_MOUSE]	1.03	1	1	1	681	75.4942	8.48486	0.674739	0.0164865
Q8BH64	EH domain-containing protein 2 OS=Mus musculus GN=Ehd2 PE=1 SV=1 - [EHD2_MOUSE]	31.86	13	15	20	543	61.1358	6.50732	0.674777	0.0327241
P25206	DNA replication licensing factor MCM3 OS=Mus musculus GN=Mcm3 PE=1 SV=2 - [MCM3_MOUSE]	12.56	9	9	10	812	91.4892	5.5542	1.4818	0.00488804
P01898	H-2 class I histocompatibility antigen, Q10 alpha chain OS=Mus musculus GN=H2-Q10 PE=1 SV=3 - [HA10_MOUSE]	14.46	1	4	15	325	37.2273	5.24951	1.48178	0.00437035
P97310	DNA replication licensing factor MCM2 OS=Mus musculus GN=Mcm2 PE=1 SV=3 - [MCM2_MOUSE]	8.74	7	7	7	904	102.013	5.71924	1.48155	0.0155909
P84086	Complexin-2 OS=Mus musculus GN=Cplx2 PE=1 SV=1 - [CPLX2_MOUSE]	17.16	1	1	2	134	15.3847	5.08447	0.67497	0.0270215
Q61155	YSK2 (Fragment) OS=Mus musculus GN=Mink1 PE=2 SV=1 - [Q61155_MOUSE]	7.69	1	1	1	169	18.9678	8.77783	1.48143	0.0383854
P05132	cAMP-dependent protein kinase catalytic subunit alpha OS=Mus musculus GN=Prkaca PE=1 SV=3 - [KAPCA_MOUSE]	22.51	3	8	13	351	40.545	8.79248	0.675045	0.00257139
Q99JW7	Cdc2a protein (Fragment) OS=Mus musculus GN=Cdk1 PE=2 SV=1 - [Q99JW7_MOUSE]	10.17	2	3	4	295	33.8109	8.67529	1.48136	0.0085946
P08752	Guanine nucleotide-binding protein G(i) subunit alpha-2 OS=Mus musculus GN=Gnai2 PE=1 SV=5 - [GNAI2_MOUSE]	60	10	16	65	355	40.463	5.45264	1.48078	0.00550074
P17665	Cytochrome c oxidase subunit 7C, mitochondrial OS=Mus musculus GN=Cox7c PE=1 SV=1 - [COX7C_MOUSE]	28.57	2	2	6	63	7.32788	11.0044	0.675367	0.0267298
P31786	Acyl-CoA-binding protein OS=Mus musculus GN=Dbi PE=1 SV=2 - [ACBP_MOUSE]	39.08	2	2	6	87	9.99414	8.82178	0.675493	0.0013895
B7ZNP3	COMM domain-containing protein 6 OS=Mus musculus GN=Commd6 PE=1 SV=1 - [B7ZNP3_MOUSE]	10.84	1	1	1	83	9.40371	5.37646	0.675796	0.0332153
Q5M9N6	Rpl37a protein OS=Mus musculus GN=Rpl37a PE=2 SV=1 - [Q5M9N6_MOUSE]	18.29	2	2	5	82	8.9887	10.3745	0.675912	0.0205596
P29699	Alpha-2-HS-glycoprotein OS=Mus musculus GN=Ahsg PE=1 SV=1 - [FETUA_MOUSE]	35.94	9	9	39	345	37.3017	6.50732	1.478	0.0044911
Q9D7N3	28S ribosomal protein S9, mitochondrial OS=Mus musculus GN=Mrps9 PE=1 SV=3 - [RT09_MOUSE]	6.67	2	2	2	390	44.9008	8.80713	1.47684	0.00660837
P14824	Annexin A6 OS=Mus musculus GN=Anxa6 PE=1 SV=3 - [ANXA6_MOUSE]	57.65	1	38	102	673	75.8374	5.50342	0.677311	0.0335317
A0A0R4J0F9	Oxysterol-binding protein OS=Mus musculus GN=Osbpl10 PE=1 SV=1 - [A0A0R4J0F9_MOUSE]	2.88	1	2	2	591	65.7593	7.38623	1.47607	0.0102038
Q9EQF6	Dihydropyrimidinase-related protein 5 OS=Mus musculus GN=Dpysl5 PE=1 SV=1 - [DPYL5_MOUSE]	10.82	5	5	5	564	61.4773	7.09326	0.677731	0.00581419
Q9CUB4	Putative uncharacterized protein (Fragment) OS=Mus musculus GN=Nadk2 PE=2 SV=1 - [Q9CUB4_MOUSE]	10.9	3	3	3	321	36.4329	7.34229	0.677795	0.00249295
A0A1Y7VKS9	Mammalian ependymin-related protein 1 OS=Mus musculus GN=Epdr1 PE=1 SV=1 - [A0A1Y7VKS9_MOUSE]	9.02	1	1	1	122	13.9457	4.62744	0.678312	0.0182373
E9PUE7	Active breakpoint cluster region-related protein OS=Mus musculus GN=Abr PE=1 SV=1 - [E9PUE7_MOUSE]	11.32	7	9	10	813	92.4289	7.07861	1.47413	0.00258118
Q8BPB0	MOB kinase activator 1B OS=Mus musculus GN=Mob1b PE=1 SV=3 - [MOB1B_MOUSE]	14.35	3	3	6	216	25.0746	6.72705	1.47413	0.0023412
P28650	Adenylosuccinate synthetase isozyme 1 OS=Mus musculus GN=Adssl1 PE=1 SV=2 - [PURA1_MOUSE]	35.01	12	14	24	457	50.223	8.42627	1.47312	0.000890604
O88207	Collagen alpha-1(V) chain OS=Mus musculus GN=Col5a1 PE=1 SV=2 - [CO5A1_MOUSE]	3.05	4	5	23	1838	183.564	4.98291	0.679211	0.0215899
P82198	Transforming growth factor-beta-induced protein ig-h3 OS=Mus musculus GN=Tgfbi PE=1 SV=1 - [BGH3_MOUSE]	41.73	22	22	74	683	74.5497	7.06396	0.67922	0.024413
Q6PB99	Ena-vasodilator stimulated phosphoprotein OS=Mus musculus GN=Evl PE=2 SV=1 - [Q6PB99_MOUSE]	3.31	1	1	1	393	42.0671	8.35303	0.679266	0.00872455
Q9QYR6	Microtubule-associated protein 1A OS=Mus musculus GN=Map1a PE=1 SV=2 - [MAP1A_MOUSE]	0.65	1	2	5	2776	299.957	4.99561	0.679378	0.00932734
Q61391	Neprilysin OS=Mus musculus GN=Mme PE=1 SV=3 - [NEP_MOUSE]	1.73	1	1	1	750	85.6478	5.80811	0.679526	0.0110258
Q9QZI9	Serine incorporator 3 OS=Mus musculus GN=Serinc3 PE=1 SV=2 - [SERC3_MOUSE]	1.91	1	1	1	472	52.5877	7.2251	1.47147	3.40237e-05
Q3UNN1	Putative uncharacterized protein OS=Mus musculus GN=Sept7 PE=2 SV=1 - [Q3UNN1_MOUSE]	36.84	13	14	38	418	48.6461	8.63135	0.680124	0.0074894
Q8K2B3	Succinate dehydrogenase [ubiquinone] flavoprotein subunit, mitochondrial OS=Mus musculus GN=Sdha PE=1 SV=1 - [SDHA_MOUSE]	31.93	16	16	22	664	72.5392	7.37158	0.68125	0.00544933
S4R2L0	ABPBG12 OS=Mus musculus GN=Scgb2b12 PE=4 SV=1 - [S4R2L0_MOUSE]	14.29	1	2	5	112	12.7655	4.75439	1.46783	0.00288931
B2RUA5	SAPS domain family, member 1 OS=Mus musculus GN=Ppp6r1 PE=2 SV=1 - [B2RUA5_MOUSE]	8.53	4	4	4	856	94.4975	4.64014	1.46757	0.0039275
Q9DAK9	14 kDa phosphohistidine phosphatase OS=Mus musculus GN=Phpt1 PE=1 SV=1 - [PHP14_MOUSE]	57.26	6	6	11	124	13.9877	5.52881	0.681731	0.00691509
Q69Z37	Sterile alpha motif domain-containing protein 9-like OS=Mus musculus GN=Samd9l PE=1 SV=2 - [SAM9L_MOUSE]	4.68	6	6	9	1561	180.089	6.99072	1.46644	0.00102694
A0A1W2P729	Protein canopy homolog 2 (Fragment) OS=Mus musculus GN=Cnpy2 PE=4 SV=1 - [A0A1W2P729_MOUSE]	8.82	1	1	2	136	15.3067	5.57959	0.681986	0.0223621
Q8BX02	KN motif and ankyrin repeat domain-containing protein 2 OS=Mus musculus GN=Kank2 PE=1 SV=1 - [KANK2_MOUSE]	8.3	4	4	4	843	90.1896	5.5542	0.68199	0.0359111
Q8VE97	Serine/arginine-rich splicing factor 4 OS=Mus musculus GN=Srsf4 PE=2 SV=1 - [SRSF4_MOUSE]	14.31	4	8	15	489	55.9468	11.3999	0.682089	0.00378996
A7E2R9	Nfam1 protein OS=Mus musculus GN=Nfam1 PE=2 SV=1 - [A7E2R9_MOUSE]	4.69	1	1	2	213	24.1121	7.38623	1.46521	0.00939573
A0A075B5P3	Immunoglobulin heavy constant gamma 2B (Fragment) OS=Mus musculus GN=Ighg2b PE=1 SV=1 - [A0A075B5P3_MOUSE]	33.33	7	8	14	336	36.6553	7.35693	1.46502	0.0027039
Q8R059	UDP-glucose 4-epimerase OS=Mus musculus GN=Gale PE=1 SV=1 - [GALE_MOUSE]	2.88	1	1	1	347	38.2003	6.7417	1.46498	0.00502022
Q9D6J6	NADH dehydrogenase [ubiquinone] flavoprotein 2, mitochondrial OS=Mus musculus GN=Ndufv2 PE=1 SV=2 - [NDUV2_MOUSE]	45.16	8	9	22	248	27.2679	7.40088	0.68277	0.0320719
P55258	Ras-related protein Rab-8A OS=Mus musculus GN=Rab8a PE=1 SV=2 - [RAB8A_MOUSE]	38.65	3	9	31	207	23.6532	9.0708	1.46447	0.0107597
K7TDQ8	IgA heavy chain variable region (Fragment) OS=Mus musculus PE=2 SV=1 - [K7TDQ8_MOUSE]	10.11	1	1	1	89	10.0819	9.0708	1.46345	0.00347857
P39039	Mannose-binding protein A OS=Mus musculus GN=Mbl1 PE=1 SV=1 - [MBL1_MOUSE]	13.81	4	4	6	239	25.3798	7.60596	1.4632	0.00222699
Q3U6T2	Putative uncharacterized protein OS=Mus musculus GN=Naga PE=2 SV=1 - [Q3U6T2_MOUSE]	9.88	5	5	6	415	47.2197	6.44287	0.68352	0.00129315
G3X9Q1	Integrin alpha 7 OS=Mus musculus GN=Itga7 PE=1 SV=1 - [G3X9Q1_MOUSE]	0.97	1	1	1	1136	124.536	5.74463	0.683788	0.00576157
P26043	Radixin OS=Mus musculus GN=Rdx PE=1 SV=3 - [RADI_MOUSE]	34.65	14	26	63	583	68.5003	6.20166	0.684456	0.00502649
P56394	Cytochrome c oxidase copper chaperone OS=Mus musculus GN=Cox17 PE=1 SV=2 - [COX17_MOUSE]	11.11	1	1	1	63	6.77936	7.69385	0.684758	0.00297662
Q8CEW9	Putative uncharacterized protein OS=Mus musculus GN=Sf3b5 PE=2 SV=1 - [Q8CEW9_MOUSE]	15.12	1	1	1	86	10.1608	6.66846	1.45965	0.0157454
P53395	Lipoamide acyltransferase component of branched-chain alpha-keto acid dehydrogenase complex, mitochondrial OS=Mus musculus GN=Dbt PE=1 SV=2 - [ODB2_MOUSE]	6.85	3	3	3	482	53.2129	8.60205	0.685186	0.0124031
Q9CPN9	Putative uncharacterized protein OS=Mus musculus GN=2210010C04Rik PE=1 SV=1 - [Q9CPN9_MOUSE]	4.86	1	1	2	247	26.405	7.92822	1.45901	0.0332613
A0A075B5N7	Immunoglobulin kappa variable 6-13 OS=Mus musculus GN=Igkv6-13 PE=1 SV=7 - [A0A075B5N7_MOUSE]	9.47	1	1	1	95	10.4339	6.50732	1.4589	0.0459358
Q8BWF0	Succinate-semialdehyde dehydrogenase, mitochondrial OS=Mus musculus GN=Aldh5a1 PE=1 SV=1 - [SSDH_MOUSE]	13.96	6	6	6	523	55.9328	8.25049	0.685881	0.0335469
Q00623	Apolipoprotein A-I OS=Mus musculus GN=Apoa1 PE=1 SV=2 - [APOA1_MOUSE]	51.14	16	16	105	264	30.5966	5.73193	1.45773	0.0203169
Q3V471	Galectin (Fragment) OS=Mus musculus GN=Lgals3 PE=2 SV=1 - [Q3V471_MOUSE]	34.41	7	7	25	186	19.9251	9.49561	1.45763	0.0159178
A0A1L1STP0	Tyrosine-protein phosphatase non-receptor type 9 (Fragment) OS=Mus musculus GN=Ptpn9 PE=1 SV=1 - [A0A1L1STP0_MOUSE]	9.03	1	1	1	144	16.3377	8.04541	1.45759	0.00331447
Q8CFI7	DNA-directed RNA polymerase II subunit RPB2 OS=Mus musculus GN=Polr2b PE=1 SV=2 - [RPB2_MOUSE]	2.47	2	2	2	1174	133.825	6.87354	1.4563	0.00483666
Q9JHI5	Isovaleryl-CoA dehydrogenase, mitochondrial OS=Mus musculus GN=Ivd PE=1 SV=1 - [IVD_MOUSE]	17.69	7	7	9	424	46.2959	8.29443	0.687019	0.0283564
P47753	F-actin-capping protein subunit alpha-1 OS=Mus musculus GN=Capza1 PE=1 SV=4 - [CAZA1_MOUSE]	61.19	10	12	35	286	32.9193	5.5542	1.45513	0.00319393
P97927	Laminin subunit alpha-4 OS=Mus musculus GN=Lama4 PE=1 SV=2 - [LAMA4_MOUSE]	3.36	6	6	6	1816	201.692	6.21436	0.687474	0.00306085
E5Q371	Integrin-associated protein OS=Mus musculus GN=Cd47 PE=2 SV=1 - [E5Q371_MOUSE]	13.2	4	4	6	303	33.0618	8.63135	1.4546	0.00140619
G3X8T9	Serine (Or cysteine) peptidase inhibitor, clade A, member 3N, isoform CRA_a OS=Mus musculus GN=Serpina3n PE=1 SV=1 - [G3X8T9_MOUSE]	44.5	16	18	93	418	46.7363	5.8208	1.45418	0.0238126
Q60648	Ganglioside GM2 activator OS=Mus musculus GN=Gm2a PE=1 SV=2 - [SAP3_MOUSE]	21.76	3	3	8	193	20.8108	5.89697	1.45415	0.0189439
Q9CQR6	Serine/threonine-protein phosphatase 6 catalytic subunit OS=Mus musculus GN=Ppp6c PE=1 SV=1 - [PPP6_MOUSE]	25.9	6	6	11	305	35.1365	5.69385	1.45395	0.00791909
Q80SX2	C4b-binding protein alpha-chain OS=Mus musculus GN=C4bp PE=2 SV=1 - [Q80SX2_MOUSE]	11.97	4	4	8	426	46.6165	6.3667	1.45308	0.00489393
P62774	Myotrophin OS=Mus musculus GN=Mtpn PE=1 SV=2 - [MTPN_MOUSE]	34.75	4	4	18	118	12.8526	5.51611	1.45273	0.00291325
Q60710	Deoxynucleoside triphosphate triphosphohydrolase SAMHD1 OS=Mus musculus GN=Samhd1 PE=1 SV=2 - [SAMH1_MOUSE]	41.47	24	24	53	627	72.6042	7.95752	1.45185	0.0108106
Q9D2V7	Coronin-7 OS=Mus musculus GN=Coro7 PE=1 SV=2 - [CORO7_MOUSE]	33.41	22	22	33	922	100.749	5.77002	1.45133	0.00333234
Q921E4	Receptor expression-enhancing protein OS=Mus musculus GN=Reep5 PE=2 SV=1 - [Q921E4_MOUSE]	20	5	5	9	185	21.1158	8.38232	0.689616	0.0002465
Q62418	Drebrin-like protein OS=Mus musculus GN=Dbnl PE=1 SV=2 - [DBNL_MOUSE]	30.05	9	9	17	436	48.6696	4.91943	1.44993	0.000307531
O70362	Phosphatidylinositol-glycan-specific phospholipase D OS=Mus musculus GN=Gpld1 PE=1 SV=1 - [PHLD_MOUSE]	5.97	4	4	4	837	93.1963	7.12256	1.44956	0.00268015
O89054	Cytoskeletal beta-actin (Fragment) OS=Mus musculus GN=Actb PE=2 SV=1 - [O89054_MOUSE]	63.24	3	6	304	136	15.1994	4.65283	1.44926	0.0136552
Q9DC37	Major facilitator superfamily domain-containing protein 1 OS=Mus musculus GN=Mfsd1 PE=1 SV=1 - [MFSD1_MOUSE]	2.37	1	1	1	464	51.3616	8.20654	0.690463	0.0141112
Q99MK8	Beta-adrenergic receptor kinase 1 OS=Mus musculus GN=Grk2 PE=1 SV=2 - [ARBK1_MOUSE]	12.05	8	8	10	689	79.5875	7.28369	1.44727	0.00127543
P52624	Uridine phosphorylase 1 OS=Mus musculus GN=Upp1 PE=1 SV=2 - [UPP1_MOUSE]	18.01	5	5	8	311	34.0639	6.58057	1.44724	0.00438264
P70335	Rho-associated protein kinase 1 OS=Mus musculus GN=Rock1 PE=1 SV=1 - [ROCK1_MOUSE]	6.5	7	9	9	1354	158.072	5.85889	1.44687	0.00282443
I6L9A5	Pgm2l1 protein OS=Mus musculus GN=Pgm2l1 PE=2 SV=1 - [I6L9A5_MOUSE]	2.88	1	1	1	451	51.1898	5.93506	0.691229	0.0290009
G3UZ26	Serine hydroxymethyltransferase, cytosolic (Fragment) OS=Mus musculus GN=Shmt1 PE=1 SV=1 - [G3UZ26_MOUSE]	2.05	1	1	1	439	48.4133	7.00537	1.44642	0.0171038
A0A0U1RPR5	Serine/threonine-protein phosphatase 4 catalytic subunit (Fragment) OS=Mus musculus GN=Ppp4c PE=1 SV=1 - [A0A0U1RPR5_MOUSE]	19	1	1	1	100	11.3276	4.7417	1.44619	0.00562097
P08228	Superoxide dismutase [Cu-Zn] OS=Mus musculus GN=Sod1 PE=1 SV=2 - [SODC_MOUSE]	50	7	7	21	154	15.9328	6.50732	0.691538	0.0318881
Q62048	Astrocytic phosphoprotein PEA-15 OS=Mus musculus GN=Pea15 PE=1 SV=1 - [PEA15_MOUSE]	51.54	5	5	6	130	15.0448	5.021	0.691637	0.00867406
Q922J7	Ampd3 protein (Fragment) OS=Mus musculus GN=Ampd3 PE=2 SV=1 - [Q922J7_MOUSE]	10.4	5	5	7	481	56.3404	8.06006	1.44573	0.0082126
Q9D7N9	Adipocyte plasma membrane-associated protein OS=Mus musculus GN=Apmap PE=1 SV=1 - [APMAP_MOUSE]	14.22	6	6	10	415	46.4047	6.31592	1.44554	0.00221349
Q8K299	Scavenger receptor class A member 5 OS=Mus musculus GN=Scara5 PE=1 SV=1 - [SCAR5_MOUSE]	2.24	1	1	1	491	53.633	6.75635	0.691869	0.0146035
Q99PJ3	Latent transforming growth factor beta binding protein-1S (Fragment) OS=Mus musculus GN=Ltbp1 PE=2 SV=1 - [Q99PJ3_MOUSE]	5.45	1	1	1	165	17.9381	8.98291	0.692365	0.0218019
Q3U687	Interferon-induced protein with tetratricopeptide repeats 1B-like 2 OS=Mus musculus GN=Ifit1bl2 PE=1 SV=1 - [Q3U687_MOUSE]	8.37	1	4	5	466	54.0311	6.87354	1.4438	0.0192545
B7ZNJ3	Caskin1 protein OS=Mus musculus GN=Caskin1 PE=2 SV=1 - [B7ZNJ3_MOUSE]	0.59	1	1	1	1360	142.589	9.23193	1.44356	0.0482166
B9EKQ1	Tbc1d8b protein OS=Mus musculus GN=Tbc1d8b PE=2 SV=1 - [B9EKQ1_MOUSE]	1.26	1	2	3	1110	127.395	5.51611	1.44347	0.0297498
J3QMV5	Cytokine receptor-like factor 3 OS=Mus musculus GN=Crlf3 PE=1 SV=1 - [J3QMV5_MOUSE]	17.26	2	2	3	168	19.0899	5.18604	1.44261	0.0284905
B7ZCM0	55 kDa erythrocyte membrane protein (Fragment) OS=Mus musculus GN=Mpp1 PE=1 SV=1 - [B7ZCM0_MOUSE]	5.77	1	1	1	156	17.4809	8.99756	1.44227	0.00246396
Q8BFZ9	Erlin-2 OS=Mus musculus GN=Erlin2 PE=1 SV=1 - [ERLN2_MOUSE]	36.76	8	11	18	340	37.8485	5.50342	0.693406	0.010628
D3Z2H7	Catenin delta-1 OS=Mus musculus GN=Ctnnd1 PE=1 SV=1 - [D3Z2H7_MOUSE]	13.63	7	7	9	609	67.8941	8.1333	0.693425	0.0269734
D3Z6C4	Carbonyl reductase family member 4 (Fragment) OS=Mus musculus GN=Cbr4 PE=1 SV=1 - [D3Z6C4_MOUSE]	15.94	2	2	2	138	15.0347	7.37158	0.693442	0.0160716
A0A0R4J0P5	Proline-serine-threonine phosphatase-interacting protein 1 OS=Mus musculus GN=Pstpip1 PE=1 SV=1 - [A0A0R4J0P5_MOUSE]	27.95	10	10	10	415	47.5466	5.52881	1.44191	0.019008
A0A1W2P7Q6	Exportin-T OS=Mus musculus GN=Xpot PE=4 SV=1 - [A0A1W2P7Q6_MOUSE]	0.83	1	1	1	962	109.718	5.31299	1.44165	0.0498655
E9QPU1	von Willebrand factor OS=Mus musculus GN=Vwf PE=1 SV=2 - [E9QPU1_MOUSE]	4.19	11	11	15	2813	308.951	5.50342	1.44127	0.0112119
E9PXV7	Protein diaphanous homolog 1 OS=Mus musculus GN=Diaph1 PE=1 SV=1 - [E9PXV7_MOUSE]	13.86	16	16	20	1255	139.24	5.5415	1.44124	0.00168624
O88200	C-type lectin domain family 11 member A OS=Mus musculus GN=Clec11a PE=1 SV=1 - [CLC11_MOUSE]	2.13	1	1	1	328	36.4289	4.99561	0.694049	0.0456462
Q61789	Laminin subunit alpha-3 OS=Mus musculus GN=Lama3 PE=1 SV=4 - [LAMA3_MOUSE]	0.6	1	3	3	3330	365.992	6.65381	1.44078	0.0332789
P83917	Chromobox protein homolog 1 OS=Mus musculus GN=Cbx1 PE=1 SV=1 - [CBX1_MOUSE]	17.84	2	3	5	185	21.4046	4.93213	0.694191	0.028682
Q9ERY9	Probable ergosterol biosynthetic protein 28 OS=Mus musculus GN=ORF11 PE=2 SV=1 - [ERG28_MOUSE]	12.86	2	2	2	140	15.7955	9.90576	1.4405	0.00115411
Q3UZJ4	Putative uncharacterized protein OS=Mus musculus GN=Ppp2r5e PE=2 SV=1 - [Q3UZJ4_MOUSE]	8.31	3	3	3	433	50.7978	8.45557	0.694662	0.0374053
G3X9X5	Zinc finger CCCH type, antiviral 1, isoform CRA_b OS=Mus musculus GN=Zc3hav1 PE=1 SV=1 - [G3X9X5_MOUSE]	1.34	1	1	1	673	76.3636	7.78174	1.43952	0.00616667
Q91YK1	Slc25a13 protein OS=Mus musculus GN=Slc25a13 PE=2 SV=1 - [Q91YK1_MOUSE]	10.51	1	4	7	409	44.2573	9.18799	0.694885	0.0101632
G3UZX6	Small ubiquitin-related modifier 3 (Fragment) OS=Mus musculus GN=Sumo3 PE=4 SV=1 - [G3UZX6_MOUSE]	36.17	1	2	6	47	5.36976	9.72998	0.695056	0.00542204
Q3V1G4	Olfactomedin-like protein 2B OS=Mus musculus GN=Olfml2b PE=1 SV=2 - [OLM2B_MOUSE]	3.08	2	2	2	746	83.4513	4.85596	1.43857	0.0221577
P27808	Alpha-1,3-mannosyl-glycoprotein 2-beta-N-acetylglucosaminyltransferase OS=Mus musculus GN=Mgat1 PE=1 SV=1 - [MGAT1_MOUSE]	2.91	1	1	1	447	51.6577	8.89502	1.43856	0.00692008
P97290	Plasma protease C1 inhibitor OS=Mus musculus GN=Serping1 PE=1 SV=3 - [IC1_MOUSE]	24.4	10	10	19	504	55.5492	6.29053	1.43855	0.00310588
Q8CIF9	Col16a1 protein (Fragment) OS=Mus musculus GN=Col16a1 PE=2 SV=1 - [Q8CIF9_MOUSE]	2.78	2	2	2	575	54.8129	9.15869	0.695392	0.0414216
Q99KP3	Lambda-crystallin homolog OS=Mus musculus GN=Cryl1 PE=1 SV=3 - [CRYL1_MOUSE]	7.84	2	2	3	319	35.186	5.85889	0.695396	0.00550951
E9Q5W5	Zinc finger ZZ-type and EF-hand domain-containing protein 1 OS=Mus musculus GN=Zzef1 PE=1 SV=1 - [E9Q5W5_MOUSE]	0.48	1	1	2	2924	328.059	6.1001	1.43784	0.00149892
P35173	Stefin-3 OS=Mus musculus GN=Stfa3 PE=3 SV=1 - [CYT3_MOUSE]	27.18	2	3	8	103	11.633	6.11279	1.4369	0.0231724
Q9JLQ2	ARF GTPase-activating protein GIT2 OS=Mus musculus GN=Git2 PE=1 SV=2 - [GIT2_MOUSE]	6.64	3	5	5	708	78.7174	7.72314	1.43685	0.000788127
P31532	Serum amyloid A-4 protein OS=Mus musculus GN=Saa4 PE=1 SV=2 - [SAA4_MOUSE]	28.46	3	3	4	130	15.0785	9.26123	1.4367	0.0233316
Q8VDP3	[F-actin]-methionine sulfoxide oxidase MICAL1 OS=Mus musculus GN=Mical1 PE=1 SV=1 - [MICA1_MOUSE]	7.06	7	7	9	1048	116.711	6.04932	1.43664	0.00171151
A0A0R4J1I6	Nuclear pore membrane glycoprotein 210 OS=Mus musculus GN=Nup210 PE=1 SV=1 - [A0A0R4J1I6_MOUSE]	3.64	5	5	8	1842	199.363	6.59521	1.4365	0.0114812
P97370	Sodium/potassium-transporting ATPase subunit beta-3 OS=Mus musculus GN=Atp1b3 PE=1 SV=1 - [AT1B3_MOUSE]	30.94	7	7	17	278	31.7552	8.51416	0.696297	0.0169837
P18760	Cofilin-1 OS=Mus musculus GN=Cfl1 PE=1 SV=3 - [COF1_MOUSE]	79.52	13	15	160	166	18.5477	8.08936	1.43584	0.0104151
Q3U935	Putative uncharacterized protein OS=Mus musculus GN=Cnbp PE=2 SV=1 - [Q3U935_MOUSE]	4.71	1	1	1	170	18.7292	7.7085	0.6965	0.0219556
Q3TE06	Putative uncharacterized protein (Fragment) OS=Mus musculus GN=Wdr1 PE=2 SV=1 - [Q3TE06_MOUSE]	41.9	21	21	78	580	63.3805	6.7417	1.43567	0.00263336
Q3UMQ2	Putative uncharacterized protein OS=Mus musculus GN=Dr1 PE=2 SV=1 - [Q3UMQ2_MOUSE]	7.39	1	1	1	176	19.4527	4.75439	0.696588	0.00902711
A0A0R4J0I9	Low density lipoprotein receptor-related protein 1 OS=Mus musculus GN=Lrp1 PE=1 SV=1 - [A0A0R4J0I9_MOUSE]	7.41	32	32	45	4545	504.441	5.36377	0.696605	0.00072035
Q03734	Serine protease inhibitor A3M OS=Mus musculus GN=Serpina3m PE=1 SV=2 - [SPA3M_MOUSE]	20.57	2	8	107	418	47.0343	6.1001	1.43546	0.00313754
P97822	Acidic leucine-rich nuclear phosphoprotein 32 family member E OS=Mus musculus GN=Anp32e PE=1 SV=2 - [AN32E_MOUSE]	30.38	7	7	21	260	29.6044	3.87842	0.696662	0.0102714
Q8C405	Nuclear autoantigen Sp-100 OS=Mus musculus GN=Sp100 PE=1 SV=1 - [Q8C405_MOUSE]	12.35	5	8	16	591	68.0806	9.30518	1.43539	0.00627582
Q99LC3	NADH dehydrogenase [ubiquinone] 1 alpha subcomplex subunit 10, mitochondrial OS=Mus musculus GN=Ndufa10 PE=1 SV=1 - [NDUAA_MOUSE]	18.03	6	6	9	355	40.5777	7.78174	0.696903	0.0424456
Q6P069	Sorcin OS=Mus musculus GN=Sri PE=1 SV=1 - [SORCN_MOUSE]	39.9	8	8	21	198	21.6133	5.59229	1.43487	0.0115098
E0CZE0	NEDD8-activating enzyme E1 regulatory subunit OS=Mus musculus GN=Nae1 PE=1 SV=1 - [E0CZE0_MOUSE]	7.25	3	3	4	510	57.5835	5.84619	0.697985	0.00344664
Q9CV53	Glycine cleavage system H protein (Fragment) OS=Mus musculus GN=Gcsh PE=2 SV=1 - [Q9CV53_MOUSE]	20.2	1	1	1	99	10.9062	4.17041	0.698205	0.018664
P56382	ATP synthase subunit epsilon, mitochondrial OS=Mus musculus GN=Atp5e PE=1 SV=2 - [ATP5E_MOUSE]	42.31	3	3	4	52	5.83415	10.0083	0.698338	0.00719547
Q3TFQ8	Alpha-1,4 glucan phosphorylase OS=Mus musculus GN=Pygb PE=2 SV=1 - [Q3TFQ8_MOUSE]	28.47	14	20	41	843	96.6404	6.65381	0.698423	0.0126056
Q6YJU1	Fetuin-B OS=Mus musculus GN=Fetub PE=1 SV=1 - [Q6YJU1_MOUSE]	9.09	2	3	5	308	33.8579	6.53662	1.43129	0.00849684
Q9WVA4	Transgelin-2 OS=Mus musculus GN=Tagln2 PE=1 SV=4 - [TAGL2_MOUSE]	67.84	11	12	40	199	22.3812	8.23584	1.43063	0.0155361
Q3U8W9	Putative uncharacterized protein OS=Mus musculus GN=Hnrnpr PE=2 SV=1 - [Q3U8W9_MOUSE]	29.75	12	18	40	632	70.8342	8.1333	0.699319	0.00452546
E9PVX6	Proliferation marker protein Ki-67 OS=Mus musculus GN=Mki67 PE=1 SV=1 - [KI67_MOUSE]	0.63	2	2	2	3177	350.65	9.71533	1.42981	0.00145386
Q3TF87	Putative uncharacterized protein OS=Mus musculus GN=Dars PE=2 SV=1 - [Q3TF87_MOUSE]	31.94	15	15	43	501	57.0671	6.49365	1.42951	0.00077478
Q8K010	5-oxoprolinase OS=Mus musculus GN=Oplah PE=1 SV=1 - [OPLA_MOUSE]	1.79	2	3	3	1288	137.525	6.27783	0.699702	0.00630737
O35887	Calumenin OS=Mus musculus GN=Calu PE=1 SV=1 - [CALU_MOUSE]	42.54	3	11	45	315	37.0405	4.66553	0.699771	0.00316487
Q6P1B9	Bin1 protein OS=Mus musculus GN=Bin1 PE=1 SV=1 - [Q6P1B9_MOUSE]	20.96	8	9	10	477	52.7314	5.23682	0.699858	0.0283908
Q3TL44	NLR family member X1 OS=Mus musculus GN=Nlrx1 PE=1 SV=1 - [NLRX1_MOUSE]	3.79	3	3	3	975	107.763	7.37158	1.42782	0.00473267
Q8C522	Endonuclease domain-containing 1 protein OS=Mus musculus GN=Endod1 PE=1 SV=2 - [ENDD1_MOUSE]	9.78	4	4	6	501	55.2267	6.16357	0.700942	0.0381245
A0A0R4J0I1	MCG1051009 OS=Mus musculus GN=Serpina3k PE=1 SV=1 - [A0A0R4J0I1_MOUSE]	40.67	9	14	288	418	46.6429	5.16064	1.42649	0.00354889
O08529	Calpain-2 catalytic subunit OS=Mus musculus GN=Capn2 PE=1 SV=4 - [CAN2_MOUSE]	18.14	10	10	13	700	79.8218	4.95752	0.702277	0.0232313
D0VYV7	Erythrocyte protein band 4.1-like 3 isoform C OS=Mus musculus GN=Epb41l3 PE=2 SV=1 - [D0VYV7_MOUSE]	11.33	5	9	17	812	90.1199	5.56689	0.702304	0.0385145
P58058	NAD kinase OS=Mus musculus GN=Nadk PE=1 SV=2 - [NADK_MOUSE]	12.3	4	4	4	439	48.5663	6.52197	1.42299	0.0386633
Q3UWH6	Putative uncharacterized protein (Fragment) OS=Mus musculus GN=Ctsl PE=2 SV=1 - [Q3UWH6_MOUSE]	10.71	3	3	4	308	34.7485	6.84424	0.702875	0.00324993
Q9EPB4	Apoptosis-associated speck-like protein containing a CARD OS=Mus musculus GN=Pycard PE=1 SV=1 - [ASC_MOUSE]	50.78	6	6	12	193	21.4451	5.42725	1.4226	0.0345884
P02469	Laminin subunit beta-1 OS=Mus musculus GN=Lamb1 PE=1 SV=3 - [LAMB1_MOUSE]	12.6	22	22	31	1786	196.961	4.94482	0.702972	0.0388215
H3BJU7	Rho guanine nucleotide exchange factor 2 OS=Mus musculus GN=Arhgef2 PE=1 SV=1 - [H3BJU7_MOUSE]	5.33	4	4	6	956	108.52	6.87354	1.42243	0.00801083
E9Q3V6	Septin-2 OS=Mus musculus GN=Sept2 PE=1 SV=1 - [E9Q3V6_MOUSE]	33.64	9	9	18	321	36.9549	6.0874	0.703028	0.0197864
Q3TJN9	Putative uncharacterized protein OS=Mus musculus GN=Ptgs1 PE=2 SV=1 - [Q3TJN9_MOUSE]	14.55	6	6	7	488	55.9444	6.63916	1.42199	0.00298468
Q9D051	Pyruvate dehydrogenase E1 component subunit beta, mitochondrial OS=Mus musculus GN=Pdhb PE=1 SV=1 - [ODPB_MOUSE]	33.7	10	10	21	359	38.912	6.87354	0.703492	0.0330368
P68404	Protein kinase C beta type OS=Mus musculus GN=Prkcb PE=1 SV=4 - [KPCB_MOUSE]	19.37	7	12	17	671	76.701	7.00537	1.42145	0.00234752
Q3US92	Putative uncharacterized protein (Fragment) OS=Mus musculus GN=Esrrg PE=2 SV=1 - [Q3US92_MOUSE]	2.36	1	1	1	297	33.8906	7.72314	0.704071	0.00956812
A0A087WQF8	Kinectin OS=Mus musculus GN=Ktn1 PE=1 SV=1 - [A0A087WQF8_MOUSE]	3.5	5	5	5	1200	137.551	6.30322	0.704152	0.00195983
A0A0R4J1J1	MCG114807, isoform CRA_c OS=Mus musculus GN=Pnkd PE=1 SV=1 - [A0A0R4J1J1_MOUSE]	10.56	1	1	1	142	15.5601	10.272	0.704325	0.010997
A0A0X1KG61	E3 ubiquitin-protein ligase CBL OS=Mus musculus GN=Cbl PE=1 SV=1 - [A0A0X1KG61_MOUSE]	5.41	4	4	6	869	95.9384	6.53662	1.4196	0.00219476
Q8K0T0	Reticulon-1 OS=Mus musculus GN=Rtn1 PE=1 SV=1 - [RTN1_MOUSE]	4.36	2	4	7	780	83.5206	4.57666	0.704762	0.0420812
P35486	Pyruvate dehydrogenase E1 component subunit alpha, somatic form, mitochondrial OS=Mus musculus GN=Pdha1 PE=1 SV=1 - [ODPA_MOUSE]	25.64	10	10	16	390	43.2036	8.19189	0.704793	0.0228093
Q64726	Zinc-alpha-2-glycoprotein OS=Mus musculus GN=Azgp1 PE=1 SV=2 - [ZA2G_MOUSE]	18.24	4	4	6	307	35.3096	6.17627	1.4181	0.00164029
Q91YR1	Twinfilin-1 OS=Mus musculus GN=Twf1 PE=1 SV=2 - [TWF1_MOUSE]	14	3	5	6	350	40.0545	6.66846	0.705176	0.00338482
Q3ULJ0	Glycerol-3-phosphate dehydrogenase 1-like protein OS=Mus musculus GN=Gpd1l PE=1 SV=2 - [GPD1L_MOUSE]	22.79	7	8	10	351	38.2009	6.771	1.41798	8.96633e-05
Q3V0L4	Putative uncharacterized protein OS=Mus musculus GN=Rbms1 PE=2 SV=1 - [Q3V0L4_MOUSE]	10	2	3	4	370	40.0476	7.82568	1.41735	0.00325675
D3Z636	Inorganic pyrophosphatase 2, mitochondrial OS=Mus musculus GN=Ppa2 PE=1 SV=1 - [D3Z636_MOUSE]	10.03	3	3	5	329	37.9611	7.13721	0.705677	0.0302622
O88968	Transcobalamin-2 OS=Mus musculus GN=Tcn2 PE=1 SV=1 - [TCO2_MOUSE]	15.12	6	6	6	430	47.5555	6.32861	1.41637	0.0150212
Q3UW66	Sulfurtransferase OS=Mus musculus GN=Mpst PE=1 SV=1 - [Q3UW66_MOUSE]	3.37	1	1	1	297	33.0765	6.46826	1.41627	0.000557466
Q8BMS1	Trifunctional enzyme subunit alpha, mitochondrial OS=Mus musculus GN=Hadha PE=1 SV=1 - [ECHA_MOUSE]	34.08	21	21	43	763	82.6175	9.14404	0.706145	0.0180385
Q922D4	Serine/threonine-protein phosphatase 6 regulatory subunit 3 OS=Mus musculus GN=Ppp6r3 PE=1 SV=1 - [PP6R3_MOUSE]	4.15	3	3	4	844	94.5933	4.57666	1.41612	0.00109036
P16045	Galectin-1 OS=Mus musculus GN=Lgals1 PE=1 SV=3 - [LEG1_MOUSE]	89.63	9	9	46	135	14.8562	5.49072	0.706158	0.0298219
Q91ZR2	Sorting nexin-18 OS=Mus musculus GN=Snx18 PE=1 SV=1 - [SNX18_MOUSE]	6.19	4	4	6	614	67.8619	6.66846	1.41591	0.00412522
Q3T9L0	Putative uncharacterized protein OS=Mus musculus GN=Ddx39 PE=2 SV=1 - [Q3T9L0_MOUSE]	35.13	6	14	31	427	49.0539	5.68115	1.41558	0.0143719
P16301	Phosphatidylcholine-sterol acyltransferase OS=Mus musculus GN=Lcat PE=1 SV=2 - [LCAT_MOUSE]	3.88	1	1	1	438	49.7152	6.43018	1.41537	0.0147001
D6RCZ6	Presenilins-associated rhomboid-like protein, mitochondrial OS=Mus musculus GN=Parl PE=1 SV=1 - [D6RCZ6_MOUSE]	16.81	1	1	1	119	13.341	10.6821	1.4153	0.000652795
Q3TUW9	Putative uncharacterized protein OS=Mus musculus GN=Ehd1 PE=2 SV=1 - [Q3TUW9_MOUSE]	47.19	18	23	49	534	60.6067	6.82959	1.41529	0.0126885
Q9DB73	NADH-cytochrome b5 reductase 1 OS=Mus musculus GN=Cyb5r1 PE=1 SV=1 - [NB5R1_MOUSE]	7.54	2	2	2	305	34.1131	8.86572	0.706658	0.00218068
A0A0R4J094	Fumarylacetoacetate hydrolase domain-containing 2A OS=Mus musculus GN=Fahd2a PE=1 SV=1 - [A0A0R4J094_MOUSE]	3.51	1	1	1	313	34.6541	8.1626	1.41463	0.000233098
G3X9Q3	Histocompatibility (Minor) HA-1, isoform CRA_a OS=Mus musculus GN=Arhgap45 PE=1 SV=1 - [G3X9Q3_MOUSE]	9.32	10	10	12	1116	122.783	5.93506	1.41428	0.00343333
